# Supplementary material for: Integrated optimization modelling framework for low-carbon and green regional transitions through resource-based industrial symbiosis
Source: Nat Commun. 2024 May 7;15:3842. doi: 10.1038/s41467-024-48249-6 (PMC11076570; doi:10.1038/s41467-024-48249-6)
Supplement: Supplementary file 3 — Supplementary Data 1 [file 41467_2024_48249_MOESM3_ESM.xlsx]

## Sheet: Cover
	Integrated Optimisation Modelling Framework for Low Carbon and Green Regional Transitions Through Resource-based Industrial Symbiosis
	Xin Xie (1) , Hang Fu (1,2) ,Qisheng Zhu (1) , Shanying Hu (1,*)
	1, Center for Industrial Ecology, Department of Chemical Engineering, Tsinghua University, Beijing, 100084, China 2, Watershed Carbon Neutrality Institute,School of Resources&Enviroment,Nanchang University,Nanchang, 330031,China ∗ Corresponding author: Prof. Shanying Hu
	Description: The supplemental data file provides information in a total of seven sections, namely: Node database; SNA information; Input-output matrix; Materialsconstraints; Nodes limitations; Data of sensitivity analysis; Scenarios results. Node database The Node database provides information on more than 300 technologies involved in this study, including the name, industry category, industry nu…

## Sheet: Sheet-Node database
	No.	Node Nomenclature	Industrial type	Industry No.	Input-1	Input-2	Input-3	Input-4	Input-5	Output-1	Output-2	Output-3	Output-4
	1	N - Saltern to carnallite	Saling lake industry	A	Brine	Brine				Carnallite	Sodium chloride	Old bittern
	2	N - KCl by reverse-current trip flotation	Saling lake industry	A	Carnallite					Potassium chloride	Old bittern
	3	N - K2SO4 by double decomposition	Saling lake industry	A	Magnesium sulfate	Potassium chloride				Potassium sulfate	Magnesium chloride
	4	N - K2CO3 by electrolysis process	Saling lake industry	A	Potassium chloride	Carbon dioxide	Water			Potassium carbonate	Chlorine	Hydrogen
	5	N - KOH	Saling lake industry	A	Potassium chloride	Water				Potassium hydroxide	Chlorine	Hydrogen
	6	N - KMnO4	Saling lake industry	A	Manganese dioxide	Potassium hydroxide	Water			Potassium permanganate
	7	N - K by substitution method	Saling lake industry	A	Sodium metal	Potassium chloride				Metal potassium	Sodium chloride
	8	N - NaNO3 by neutralization	Saling lake industry	A	Nitric acid	Sodium hydroxide				Sodium nitrate	Water
	9	N - KNO3	Saling lake industry	A	Sodium nitrate	Potassium chloride				Potassium nitrate	Sodium chloride
	10	N - Chlor-alkali industry	Saling lake industry	A	Sodium chloride	Water				Sodium hydroxide	chlorine	Hydrogen
	11	N - Production of ADC foaming agent	Saling lake industry	A	Sodium hydroxide	chlorine	Sulfuric acid	The urea		ADC foaming agent	Ordinary waste
	12	N - PVC by calcium carbide	Saling lake industry	A	Calcium carbide	chlorine	hydrogen	water		PVC	ash
	13	N - HCl	Saling lake industry	A	chlorine	hydrogen	water			Hydrochloric acid
	14	N - Production of calcium carbide	Saling lake industry	A	Quick lime	coke				Calcium carbide	Calcium carbide furnace exhaust	Ordinary waste
	15	N - Na2CO3 by alkaline process	Saling lake industry	A	Sodium chloride	Carbon dioxide	ammonia	water		Sodium carbonate	Ammonium chloride
	16	N - Na by electrolysis	Saling lake industry	A	Sodium chloride					chlorine	Sodium metal
	17	N - Dehydration of old brine	Saling lake industry	A	Old bittern					water	Magnesium chloride	Ordinary waste
	18	N - Mg by electrolysis	Saling lake industry	A	Magnesium chloride					chlorine	Magnesium metal
	19	N - Mg(OH)2 by NH3 precipitation	Saling lake industry	A	Old bittern	ammonia				Magnesium hydroxide	Ammonium chloride
	20	N - MgO	Saling lake industry	A	Magnesium hydroxide					magnesia	water
	21	N - Fireclay brick by MgO	Saling lake industry	A	magnesia					Magnesia brick
	22	N - Magnesium alloy and pressure contact-die-casting	Saling lake industry	A	Magnesium metal					Magnesium alloy
	23	N - MgSO4	Saling lake industry	A	magnesia	Sulfuric acid	water			Magnesium sulfate	Ordinary waste
	24	N - Limestone calcination	Saling lake industry	A	The limestone					Quick lime	Carbon dioxide
	25	N - CaO	Saling lake industry	A	Quick lime	water				Hydrated lime
	26	N - Reinforced glass	Saling lake industry	A	glass					Toughened glass
	27	N - Kainite	Saling lake industry	A	The salt lake brine					The brine	Sodium chloride	kainite	carnallite
	28	N - Potash magnesium sulphate fertilizer	Saling lake industry	A	kainite	carnallite	Sodium chloride	Potassium chloride		Potassium magnesium fertilizer	Ordinary waste
	29	N - KClO4	Saling lake industry	A	Sodium chlorate	Potassium chloride				Sodium chloride	Potassium perchlorate
	30	N - NaClO3	Saling lake industry	A	Sodium chloride	water				Sodium chlorate	hydrogen
	31	N - NaCl	Saling lake industry	A	Sodium chloride					Edible salt
	32	N - C4H7NaO4 from Na2CO3	Saling lake industry	A	Acetic acid	Sodium carbonate				Double sodium acetate	Carbon dioxide	water
	33	N - Na2S2O3 from Na2S	Saling lake industry	A	Sodium carbonate	Sodium sulfide	Sulfur dioxide			Sodium thiosulfate	Carbon dioxide
	34	N - Na2S2O3 from Na2SO3	Saling lake industry	A	Sodium carbonate	The sulfur	Sulfur dioxide			Sodium thiosulfate	Carbon dioxide
	35	N - K2SO4 from saline lake	Saling lake industry	A	The sulfur	oxygen	Sodium sulfide			Sodium thiosulfate
	36	N- C2H2 from calcium carbide	Saling lake industry	A	Calcium carbide	water				acetylene	Carbide slag
	37	N - K2SO4 from saline lake	Saling lake industry	A	The salt lake brine	Potassium chloride				Potassium sulfate	Old bittern
	38	N - Compound fertilizer	Saling lake industry	A	Potassium magnesium fertilizer	Potassium sulfate	Potassium nitrate	Potassium chloride	Sulfuric acid	Compound fertilizer
	39	N - Potassium Oleate	Saling lake industry	A	Potassium hydroxide	Oil and grease				Potassium oleate	glycerin
	40	N - HCOONa from CO	Saling lake industry	A	Carbon monoxide	Sodium hydroxide				Sodium formate
	41	N - Na2S2O4 from HCOONa	Saling lake industry	A	Sodium formate	Sulfur dioxide	Sodium carbonate			Sodium dithionite	Carbon dioxide	water
	42	N - Na2O2	Saling lake industry	A	Sodium metal	oxygen				Sodium peroxide
	43	N - Ca by electrolysis	Saling lake industry	A	Calcium chloride					chlorine	Metal calcium
	44	N - NaNH2	Saling lake industry	A	Sodium metal	ammonia				Sodium amide	hydrogen
	45	N - Na2SO4 from mirabilite	Saling lake industry	A	Glauber's salt					Sodium sulfate
	46	N - Na2S	Saling lake industry	A	Sodium sulfate	coal				Sodium sulfide	Carbon dioxide
	47	N - Sodium polysulfide	Saling lake industry	A	Sodium sulfide	The sulfur				Sodium polysulfide
	48	N - Na2CO3 by ammoniasoda process	Saling lake industry	A	The limestone	Sodium chloride	Carbon dioxide			Sodium carbonate	Steamed ammonia liquid waste
	49	N - CaCl2 from waste ammonia liquid	Saling lake industry	A	Steamed ammonia liquid waste					Calcium chloride	Sodium chloride	Desulfurization and denitrification agent
	50	N - NaNO3 by neutralization	Saling lake industry	A	Sodium carbonate	Nitric acid				Molten salt sodium nitrate	Carbon dioxide	water
	51	N - KNO3 by neutralization	Saling lake industry	A	Potassium chloride	Nitric acid				Molten salt grade potassium nitrate	Hydrochloric acid
	52	N - MgCO3 by MgCl2	Saling lake industry	A	Magnesium chloride	Carbon dioxide	Sodium hydroxide			Magnesium carbonate	Sodium chloride	water
	53	N - Coking	Organic chemical industry	B	coal	oxygen				coke	Coke oven gas	ash	Coal tar
	54	N - CH3OH from coal	Organic chemical industry	B	coal	oxygen				methanol	ash	Carbon dioxide
	55	N - MTO	Organic chemical industry	B	methanol	oxygen				olefin	water	Carbon dioxide
	56	N - NH3 from coal	Organic chemical industry	B	coal	oxygen	nitrogen	water		ammonia	ash	Carbon dioxide
	57	N - Syngas from coal	Organic chemical industry	B	coal	oxygen	water			Carbon monoxide	hydrogen	ash
	58	N - Urea from NH3	Organic chemical industry	B	ammonia	Carbon dioxide				The urea	Ordinary waste
	59	N - PVC by oxy-chlorination	Organic chemical industry	B	olefin	oxygen	chlorine			PVC	Hydrogen chloride	water
	60	N - DME from CH3OH	Organic chemical industry	B	methanol					Dimethyl ether	water
	61	N - Dimethyl ether from coal	Organic chemical industry	B	coal	oxygen	water			Dimethyl ether	methanol	Carbon Dioxide	Cinder
	62	N - Thermal cracking of natural gas (1)	Organic chemical industry	B	Natural gas					ethylene	propylene	Acetylene	Butadiene
	63	N - Thermal cracking of natural gas (2)	Organic chemical industry	B	Natural gas					ethane	propane	Butane	Carbon Black
	64	N - Hexamethylenetetramine	Organic chemical industry	B	formaldehyde	ammonia				methenamine	water
	65	N - Dimethyl carbonate by methanol carbonyl process	Organic chemical industry	B	methanol	oxygen	Carbon monoxide			Dimethyl carbonate	water
	66	N - DMC by direct alcoholysis of urea	Organic chemical industry	B	The urea	methanol				Dimethyl carbonate	ammonia
	67	N - Dimethyl carbonate by indirect urea method	Organic chemical industry	B	The urea	methanol				Dimethyl carbonate	ammonia
	68	N - Oil refining (1)	Organic chemical industry	B	oil					gasoline	diesel	Aviation kerosene	Light oil
	69	N - Oil refining (2)	Organic chemical industry	B	oil					ethylene	butene	Propylene	Hydrogen
	70	N - Oil refining (3)	Organic chemical industry	B	oil					methane	ethane	Propane	Butane
	71	N - Oil refining (4)	Organic chemical industry	B	oil					benzene	toluene	Xylene
	72	N - Oil refining (5)	Organic chemical industry	B	oil					paraffin	The sulfur	Asphalt	Coke
	73	N - Polypropylene	Organic chemical industry	B	propylene	hydrogen	ethylene			polypropylene
	74	N - CH3OH to aromatics	Organic chemical industry	B	methanol					benzene	toluene	Xylene
	75	N - CH3OH from natural gas	Organic chemical industry	B	Natural gas					methanol	hydrogen	Carbon Dioxide	water
	76	N - HNO3 by ammoxidation	Organic chemical industry	B	ammonia	oxygen				Nitric acid
	77	N - CPP	Organic chemical industry	B	polypropylene	chlorine				CPP	Hydrogen chloride
	78	N - PET synthesis	Organic chemical industry	B	Terephthalic acid	Ethylene glycol				PET
	79	N - PPS from Na2S	Organic chemical industry	B	paracide	Sodium sulfide				PPS	Sodium chloride
	80	N - Polyethylene	Organic chemical industry	B	ethylene					polyethylene	Polyethylene renewable particles
	81	N - CPVC	Organic chemical industry	B	polyethylene	chlorine				CPE	Hydrogen chloride
	82	N - Glycol from coal	Organic chemical industry	B	coal	oxygen				Ethylene glycol	ash	water	Carbon Dioxide
	83	N - Glycol from ethylene oxide	Organic chemical industry	B	Epoxy ethane	water				Ethylene glycol	Diethylene glycol	Triethylene glycol	Polyethylene glycol
	84	N - Ethylene oxide by oxidation	Organic chemical industry	B	ethylene	oxygen				Epoxy ethane
	85	N - Ethylene oxide by chlorohydrin method	Organic chemical industry	B	ethylene	chlorine	Calcium hydroxide			Epoxy ethane	Hydrogen chloride	Calcium chloride
	86	N - Styrene by ethylbenzene dehydrogenation	Organic chemical industry	B	Ethyl benzene					styrene	hydrogen
	87	N - Paraxylene by toluene disproportionation method	Organic chemical industry	B	toluene					paraxylene	benzene
	88	N - P-phthalic acid	Organic chemical industry	B	paraxylene	oxygen				Terephthalic acid
	89	N - Methylmercaptan	Organic chemical industry	B	methanol	Hydrogen sulfide				methanethiol	water
	90	N - Methionine	Organic chemical industry	B	methanethiol	acrolein	Ammonium bicarbonate	Sodium cyanide	Hydrochloric acid	methionine	Sodium chloride
	91	N - Lead stearate	Organic chemical industry	B	Stearic acid	Sodium hydroxide	Lead nitrate			Lead stearate	Sodium nitrate	water
	92	N - Calcium stearate	Organic chemical industry	B	Stearic acid	Calcium hydroxide				Calcium stearate	water
	93	N - Dioctyl phthalate	Organic chemical industry	B	Phthalic anhydride	Octyl alcohol				Phthalic acid dioctyl ester
	94	N - Dioctyl sebacate	Organic chemical industry	B	Sebacic acid	octanol	Sulfuric acid			Dioctyl ester sebacic acid	water
	95	N - Cadmium stearate	Organic chemical industry	B	Hard acid sodium	Cadmium sulfate				Sodium sulfate	Cadmium stearate
	96	N - Triphenyl phosphite	Organic chemical industry	B	phenol	Phosphorus trichloride				Triphenyl phosphite
	97	N - Barium stearate	Organic chemical industry	B	Stearic acid	Barium hydroxide				Barium stearate	water
	98	N - HCN by light oil cracking method	Organic chemical industry	B	Light oil	ammonia				Hydrogen cyanide	hydrogen
	99	N - HCN from CH4 and NH3	Organic chemical industry	B	methane	ammonia	oxygen			Hydrogen cyanide	water	water
	100	N - Acrylonitrile by propylene ammoxidation	Organic chemical industry	B	propylene	ammonia	oxygen			acrylonitrile	Hydrogen cyanide
	101	N - Acetonitrile from NH3 and CH3COOH	Organic chemical industry	B	Acetic acid	ammonia				acetonitrile	water
	102	N - Acetonitrile from NH3 and C3H8	Organic chemical industry	B	propane	ammonia				acetonitrile	methane	Hydrogen
	103	N - Acetonitrile from C3H8	Organic chemical industry	B	propane	ammonia	oxygen			acetonitrile	Carbon monoxide	water
	104	N - NaCN from HCN	Organic chemical industry	B	Hydrogen cyanide	Sodium hydroxide				Sodium cyanide	water
	105	N - Acetone cyanohydrin	Organic chemical industry	B	acetone	Hydrogen cyanide				Acetone cyanohydrin
	106	N - Methacrylate by acetone cyanohydrin method	Organic chemical industry	B	Acetone cyanohydrin	Sulfuric acid	methanol	ammonia		Methyl methacrylate (mma)	Ammonium sulfate	water
	107	N - Methyl methacrylate from C3H6	Organic chemical industry	B	propylene	methanol	Carbon monoxide			Methyl methacrylate (mma)
	108	N - Polymethacrylate	Organic chemical industry	B	Methyl methacrylate (mma)					Polymethyl methacrylate
	109	N - CH3COOH from CH3OH	Organic chemical industry	B	methanol	Carbon monoxide				Acetic acid
	110	N - Acetone by C3H6	Organic chemical industry	B	propylene	oxygen				acetone
	111	N - Acetone and phenol	Organic chemical industry	B	propylene	benzene	oxygen			phenol	acetone
	112	N - Bisphenol A	Organic chemical industry	B	acetone	phenol				Bisphenol A (bpa)	water
	113	N - Epoxy resin	Organic chemical industry	B	Bisphenol A (bpa)	Epoxy chloropropane	Sodium hydroxide			Epoxy resin	Sodium chloride	water
	114	N - Epichlorohydrin from C3H6	Organic chemical industry	B	propylene	chlorine	Calcium hydroxide	Hypochlorous acid		Epoxy chloropropane	Hydrochloric acid	Calcium chloride	water
	115	N - Epichlorohydrin by acetic acid propylene ester method	Organic chemical industry	B	propylene	oxygen	chlorine	Calcium hydroxide		Epoxy chloropropane	Hydrochloric acid	Calcium chloride	water
	116	N - Epichlorohydrin from glycerol	Organic chemical industry	B	glycerin	Hydrogen chloride	Sodium hydroxide			Epoxy chloropropane	Sodium chloride	water
	117	N - Nitrochlorobenzene	Organic chemical industry	B	nitrobenzene	chlorine				Nitryl chlorobenzene	Hydrogen chloride
	118	N - Nitrophend	Organic chemical industry	B	Nitryl chlorobenzene	Sodium hydroxide				The nitro phenol	Sodium chloride
	119	N - Nitrobenzene	Organic chemical industry	B	benzene	Nitric acid				nitrobenzene	water
	120	N - Orlon	Organic chemical industry	B	acrylonitrile	Methyl methacrylate (mma)				acrylic
	121	N - Acrylamide	Organic chemical industry	B	acrylonitrile	water				acrylamide
	122	N - ABS	Organic chemical industry	B	acrylonitrile	butadiene	styrene			ABS
	123	N - PAM	Organic chemical industry	B	acrylamide					PAM
	124	N - Ethylbenzene by benzene alkylation	Organic chemical industry	B	benzene	ethylene				Ethyl benzene
	125	N - Formaldehyde	Organic chemical industry	B	methane	oxygen				formaldehyde
	126	N - Polystyrene	Organic chemical industry	B	styrene					polystyrene
	127	N - Styrene butadiene rubber	Organic chemical industry	B	butadiene	styrene				Styrene butadiene rubber
	128	N - Aniline by catalytic hydrogenation of nitrobenzen	Organic chemical industry	B	nitrobenzene	hydrogen				aniline	water
	129	N - Isocyanate	Organic chemical industry	B	aniline	toluene				isocyanate
	130	N - Polyurethane	Organic chemical industry	B	isocyanate					Polyurethane (pu)
	131	N - PVC from C3H6	Organic chemical industry	B	chlorine	ethylene	oxygen			PVC	water
	132	N - Rubber absorber antioxidant	Organic chemical industry	B	Nitrochlorobenzene					Rubber stabilizer
	133	N - Downstream of nitrochlorobenzene	Organic chemical industry	B	Nitrochlorobenzene					Vitamin B1
	134	N - Downstream of nitrochlorobenzene	Organic chemical industry	B	Nitrochlorobenzene					paracetamol
	135	N - Downstream of nitrochlorobenzene	Organic chemical industry	B	Nitrochlorobenzene					clofibrate
	136	N - Downstream of nitrochlorobenzene	Organic chemical industry	B	Nitrochlorobenzene					norfloxacin
	137	N - CPVC	Organic chemical industry	B	PVC	chlorine				CPVC
	138	N - UPVC	Organic chemical industry	B	PVC					UPVC
	139	N - Pipe CPVC	Organic chemical industry	B	CPVC					CPVC pipe
	140	N - CPVC pipe	Organic chemical industry	B	CPVC					CPVC pipe joint
	141	N - Plate CPVC	Organic chemical industry	B	Specialized resins					PVC sheet
	142	N - Pipe CPVC	Organic chemical industry	B	Specialized resins					PVC tubing
	143	N - Speciality resin	Organic chemical industry	B	PVC					Special resin
	144	N - PVC wire	Organic chemical industry	B	Specialized resins					PVC wire and cable
	145	N - PVC plastic doors and windows	Organic chemical industry	B	Specialized resins					PVC plastic doors and Windows
	146	N - Chloromethane	Organic chemical industry	B	Methanol	chlorine	hydrogen			Methyl chloride	Ordinary waste
	147	N - Methyl acetate from CH3OH	Organic chemical industry	B	Methanol	Carbon monoxide				Methyl acetate	water
	148	N - Ethyl alcohol from C2H4	Organic chemical industry	B	Ethylene	water				ethanol
	149	N - CH3CH2OH from CH3COOH	Organic chemical industry	B	Acetic acid	hydrogen				ethanol	water
	150	N - Ethyl alcohol from CH3COOH	Organic chemical industry	B	Methyl acetate	hydrogen				ethanol	methanol
	151	N - Diethyl carbonate	Organic chemical industry	B	Dimethyl carbonate	ethanol				Diethyl carbonate	methanol
	152	N - Ethyl methyl carbonate by ester exchange method	Organic chemical industry	B	Dimethyl carbonate	Diethyl carbonate				Methyl ethyl carbonate
	153	N - Ethylene carbonate	Organic chemical industry	B	Diethyl carbonate	Ethylene glycol				Ethylene carbonate	ethanol
	154	N - Ethylene carbonate ethylene oxide	Organic chemical industry	B	Ethylene oxide	Carbon dioxide				Ethylene carbonate
	155	N - Propylene carbonate	Organic chemical industry	B	Diethyl carbonate	Propylene glycol				Propylene carbonate	ethanol
	156	N - HF from fluorspar	Inorganic chemiscal industry	C	Fluorite	Sulfuric acid				Hydrogen fluoride	Calcium sulphate	General waste
	157	N - Hydrofluoric acid from HF	Inorganic chemiscal industry	C	Hydrogen Fluoride	water				Hydrofluoric acid
	158	N - Electronic grade HF	Inorganic chemiscal industry	C	Hydrofluoric acid					Electronic grade hydrofluoric acid
	159	N - NF3 by synthesis	Inorganic chemiscal industry	C	Fluorine gas	ammonia				Nitrogen trifluoride	Hydrogen fluoride
	160	N - NF3 by electrolysis	Inorganic chemiscal industry	C	Ammonium hydrogen fluoride					Nitrogen trifluoride	hydrogen
	161	N - NaF from Na2SiF6	Inorganic chemiscal industry	C	Sodium fluosilicate	Sodium carbonate				Sodium fluoride	Carbon dioxide	Silica
	162	N - KF by neutralization	Inorganic chemiscal industry	C	Potassium hydroxide	Hydrofluoric acid				Potassium fluoride	water
	163	N - KF from K2SiF6	Inorganic chemiscal industry	C	Potassium fluosilicate	Potassium hydroxide	water			Potassium fluoride	silicate
	164	N - NH4F from NH3 and HF	Inorganic chemiscal industry	C	Ammonia	Hydrogen fluoride				Ammonium hydrogen fluoride
	165	N - NH4HF2 from H2SiF6	Inorganic chemiscal industry	C	Fluorosilicic acid	ammonia	water			Ammonium hydrogen fluoride	White carbon black
	166	N - Acidolysis of silicate	Inorganic chemiscal industry	C	Hydrofluoric acid	silica				fluosilicate	water
	167	N - H2SiF6 by SiF4 hydrolysis	Inorganic chemiscal industry	C	Silicon tetrafluoride	water				fluosilicate	silicate
	168	N - SiF4 from Na2SiF6	Inorganic chemiscal industry	C	Sodium fluosilicate					Sodium fluoride	Silicon tetrafluoride
	169	N - SiF4 from fluorspar	Inorganic chemiscal industry	C	Fluorite	Concentrated sulfuric acid				Silicon tetrafluoride	Calcium sulphate	Water
	170	N - Na2SiF6	Inorganic chemiscal industry	C	Fluorosilicic acid	Sodium chloride				Fluorine sodium silicate	Hydrochloric acid
	171	N - UF4	Inorganic chemiscal industry	C	Hydrogen Fluoride	Uranium dioxide				Uranium tetrafluoride	water
	172	N - UF6	Inorganic chemiscal industry	C	Uranium tetrafluoride	fluorine				Uranium hexafluoride
	173	N - F2 by electrolysis	Inorganic chemiscal industry	C	Potassium hydrogen fluoride	Hydrogen fluoride				fluorine	hydrogen	Potassium fluoride
	174	N - KHF2 from KOH	Inorganic chemiscal industry	C	Potassium hydroxide	Hydrofluoric acid				Fluorine hydride potassium	water
	175	N - H₃PO₄ by wet process	Inorganic chemiscal industry	C	Sulfuric acid	Calcium phosphate	Phosphate rock			phosphate	Calcium sulphate	Silicon tetrafluoride
	176	N - Na5P3O10	Inorganic chemiscal industry	C	Phosphoric acid	Sodium carbonate				Sodium tripolyphosphate	Carbon dioxide	Water
	177	N - CaHPO4 from CaCl2	Inorganic chemiscal industry	C	Phosphoric acid	Sodium carbonate	Calcium chloride			Calcium hydrogen phosphate	Carbon dioxide	Sodium chloride	General waste
	178	N - CaHPO4 from CaCO3	Inorganic chemiscal industry	C	Phosphoric acid	The limestone				Calcium hydrogen phosphate	Carbon dioxide	General waste
	179	N - NaH2PO4	Inorganic chemiscal industry	C	Phosphoric acid	Sodium carbonate				Sodium dihydrogen phosphate	water
	180	N - (NaPO3)6	Inorganic chemiscal industry	C	Sodium dihydrogen phosphate					Sodium hexametaphosphate	water
	181	N - Na3PO4	Inorganic chemiscal industry	C	Phosphoric acid	Sodium carbonate				Trisodium phosphate	water	Carbon Dioxide
	182	N - Tributyl phosphate	Inorganic chemiscal industry	C	Phosphorous oxychloride	N-butyl alcohol				Tributyl phosphate	Hydrogen chloride
	183	N - H3PO3	Inorganic chemiscal industry	C	Phosphorus trichloride	water				phosphite	Hydrochloric acid
	184	N - KH2PO4 from K2CO3	Inorganic chemiscal industry	C	Phosphoric acid	Potassium carbonate				Potassium dihydrogen phosphate	Carbon dioxide	Water
	185	N - KH2PO4 from KOH	Inorganic chemiscal industry	C	Phosphoric acid	Potassium hydroxide				Potassium dihydrogen phosphate	water
	186	N - Na2HPO3·5H2O	Inorganic chemiscal industry	C	Phosphite	Sodium hydroxide				Sodium phosphite	water
	187	N - (NH4)3PO4	Inorganic chemiscal industry	C	Phosphoric acid	ammonia				Ammonium phosphate
	188	N - Ammonium polyphosphate from (NH4)3PO4	Inorganic chemiscal industry	C	Urea	Ammonium phosphate				Ammonium polyphosphate	ammonia	Carbon Dioxide
	189	N - Ammonium polyphosphate from H₃PO₄	Inorganic chemiscal industry	C	Urea	phosphate				Ammonium polyphosphate	ammonia	Carbon Dioxide
	190	N - Ammonium polyphosphate from H3PO4	Inorganic chemiscal industry	C	Ammonia	phosphate				Ammonium polyphosphate
	191	N - BPO4	Inorganic chemiscal industry	C	Phosphoric acid	Boric acid				Boron phosphate	water
	192	N - PF5 from HF	Inorganic chemiscal industry	C	Hydrofluoric acid	Phosphorus pentachloride				Phosphorus pentafluoride	Hydrogen chloride
	193	N - PF5 from CaF2	Inorganic chemiscal industry	C	Phosphorus pentachloride	fluorite				Phosphorus pentafluoride	Calcium chloride
	194	N - PCl3	Inorganic chemiscal industry	C	Yellow phosphorus	chlorine				Phosphorus trichloride
	195	N - PCl5	Inorganic chemiscal industry	C	Chlorine gas	Phosphorus trichloride				Phosphorus pentachloride
	196	N - P	Inorganic chemiscal industry	C	Phosphate rock	coke	silica			Yellow phosphorus		Carbon monoxide	Silicon tetrafluoride
	197	N - FePO4	Inorganic chemiscal industry	C	Metal Iron	phosphate	Hydrogen peroxide			Iron phosphate	water
	198	N - S	Inorganic chemiscal industry	C	Natural sulfur					The sulfur
	199	N - H3BO3 from ludwigite and HCl	Inorganic chemiscal industry	C	pinnoite	Hydrochloric acid				Boric acid	Magnesium chloride	General waste
	200	N - H3BO3 from ludwigite	Inorganic chemiscal industry	C	pinnoite	Ammonium bicarbonate				Boric acid	Magnesium carbonate	Ammonia	General waste
	201	N - H3BO3 from saline brine	Inorganic chemiscal industry	C	The salt lake brine	Hydrochloric acid				Boric acid	Old bittern
	202	N - B2O3	Inorganic chemiscal industry	C	Boric acid					Boron oxide	water
	203	N - B	Inorganic chemiscal industry	C	Boron oxide	Magnesium metal	Hydrochloric acid	hydrogen		boron	Magnesium chloride
	204	N - BF3 from B2O3	Inorganic chemiscal industry	C	Boron oxide	Hydrofluoric acid				Boron fluoride	water
	205	N - BF3 by pyrolytic process	Inorganic chemiscal industry	C	Fluorin boric acid sodium					Boron fluoride	Sodium fluoride
	206	N - 10B acid	Inorganic chemiscal industry	C	Boron trifluoride					Boron 10 acid
	207	N - 11B acid	Inorganic chemiscal industry	C	Boron trifluoride					Boron acid 11
	208	N - B₄C	Inorganic chemiscal industry	C	Boric acid	graphite	coal			Boron carbide	Carbon monoxide	Water
	209	N - BN from borax and NH4Cl	Inorganic chemiscal industry	C	borax	Ammonium chloride	ammonia			Boron nitride	Sodium chloride	Water
	210	N - Boronnitride	Inorganic chemiscal industry	C	Boron trichloride	ammonia				Boron nitride	Ammonium chloride	Hydrogen chloride
	211	N - BCl3	Inorganic chemiscal industry	C	boron	chlorine				Boron trichloride
	212	N - KBH4	Inorganic chemiscal industry	C	Sodium borohydride	Potassium hydroxide				Potassium borohydride
	213	N - NaBH4 by schlesinger method	Inorganic chemiscal industry	C	methanol	Boric acid	Sodium hydride			Sodium borohydride	Sodium methoxide	Water
	214	N - NaBH4	Inorganic chemiscal industry	C	borax	Sodium metal	hydrogen	Quartz sand		Sodium borohydride
	215	N - KBF4 from HF	Inorganic chemiscal industry	C	borax	Potassium chloride	Hydrofluoric acid			Fluorin boric acid potassium	Hydrogen chloride	Water	Sodium chloride
	216	N - KBF4	Inorganic chemiscal industry	C	Boric acid	Potassium chloride	fluosilicate			Fluorin boric acid potassium	White carbon black	Sodium fluosilicate
	217	N - LiBF4	Inorganic chemiscal industry	C	Lithium carbonate	Hydrofluoric acid	Boric acid			Four fluoboric acid lithium	water	Carbon Dioxide
	218	N - Borax	Inorganic chemiscal industry	C	pinnoite	Sulfuric acid	Sodium carbonate			borax		Carbon Dioxide
	219	N - Borax by alkali carbonate method	Inorganic chemiscal industry	C	pinnoite	Sodium carbonate	Carbon dioxide	water		borax	Magnesium carbonate
	220	N - Si for industry	Inorganic chemiscal industry	C	silica	coke				Silicon metal	Micro silicon powder	ash
	221	N - Polysilicon by siemens method	Inorganic chemiscal industry	C	Silicon metal	Hydrogen chloride	hydrogen			polysilicon	Silicon tetrachloride	Hydrochloric acid	Chlorosilane
	222	N - Monocrystalline Si	Inorganic chemiscal industry	C	polysilicon					Monocrystalline silicon
	223	N - Quartz sand	Inorganic chemiscal industry	C	silica					Quartz sand
	224	N - Silicon materials	Inorganic chemiscal industry	C	silica					Silicon material
	225	N - Optical fiber	Inorganic chemiscal industry	C	Silicon tetrachloride	Quartz sand				Optical fiber
	226	N - Silica gel	Inorganic chemiscal industry	C	Sodium silicate	Sulfuric acid				Sodium sulfate	The silicone
	227	N - Organosilicon	Inorganic chemiscal industry	C	Silicon metal					Organic silicon
	228	N - Downstream of organosilicon	Inorganic chemiscal industry	C	Organic silicon					Silicone oil		Silicone Resin
	229	N - Silane	Inorganic chemiscal industry	C	Silicon metal	Silicon tetrachloride	hydrogen			The silane
	230	N - Na2O·nSiO2	Inorganic chemiscal industry	C	Quartz sand	Sodium carbonate				Sodium silicate	Carbon dioxide
	231	N - Glass	Inorganic chemiscal industry	C	silica	Sodium carbonate	The limestone	feldspar		glass	Ordinary waste
	232	N - SiO2	Inorganic chemiscal industry	C	Quartz sand					Silica matting powder
	233	N - Silica white by precipitation	Inorganic chemiscal industry	C	Sodium silicate	Sulfuric acid				White carbon black	Sodium sulfate
	234	N - Silica white by gas phase method	Inorganic chemiscal industry	C	chlorosilane	hydrogen	oxygen			White carbon black	Hydrogen chloride
	235	N - Black silicon carbide	Inorganic chemiscal industry	C	Silicon material	coke				Black silicon carbide
	236	N - Green silicon carbide	Inorganic chemiscal industry	C	Silicon material	coke	Sodium chloride			Green silicon carbide
	237	N - Crystal by hydrothermal synthesis	Inorganic chemiscal industry	C	Quartz sand	Sodium hydroxide				Artificial crystal
	238	N - Glimmer	Inorganic chemiscal industry	C	Potassium fluosilicate	Quartz sand	magnesia	alumina	Potassium carbonate	Synthetic mica
	239	N - Quartz product	Inorganic chemiscal industry	C	Quartz sand					Quartz products
	240	N - Downstream of quartz	Inorganic chemiscal industry	C	Quartz sand					Wave plate	The optical window	Nano silicon powder	Oil fracturing sand
	241	N - Glass microspheres	Inorganic chemiscal industry	C	Sodium silicate					Glass beads
	242	N - Silicocalcium	Inorganic chemiscal industry	C	silica	Quick lime	coke			The calcium silicon alloy	Carbon monoxide	General waste
	243	N - Ferrosilicon	Inorganic chemiscal industry	C	silica	Steel scrap	coke			Ferrosilicon alloy	Ordinary waste
	244	N - SrCO3 by carbon reduction	Metal smelting and processing industry	D	Lapis lazuli	coal	water	Ammonium bicarbonate		Strontium carbonate	Carbon dioxide	Ammonium sulfide	water
	245	N - SrCO3 by double decomposition	Metal smelting and processing industry	D	Lapis lazuli	Sodium carbonate	Hydrochloric acid			Strontium carbonate	Sodium sulfate	Sodium chloride	Carbon Dioxide
	246	N - Sr(NO3)2	Metal smelting and processing industry	D	Strontium carbonate	Nitric acid				Strontium nitrate	water	Carbon Dioxide
	247	N - Sr(OH)2	Metal smelting and processing industry	D	Strontium carbonate	Hydrochloric acid	Sodium hydroxide			Hydroxide strontium	Sodium chloride	Carbon Dioxide
	248	N - SrO2	Metal smelting and processing industry	D	Strontium oxide	oxygen				Strontium peroxide
	249	N - SrO	Metal smelting and processing industry	D	Strontium carbonate					Strontium oxide	Carbon dioxide
	250	N - SrCl2	Metal smelting and processing industry	D	Strontium carbonate	Hydrochloric acid				Strontium chloride	Carbon dioxide	water
	251	N - SrCrO4 from SrCl2	Metal smelting and processing industry	D	Strontium chloride	Sodium dichromate	Sodium carbonate	water		Chromic acid strontium	Sodium chloride	Carbon Dioxide	water
	252	N - SrCrO4	Metal smelting and processing industry	D	Strontium carbonate	Chromium trioxide				Chromic acid strontium	Carbon dioxide
	253	N - SrTiO3	Metal smelting and processing industry	D	Strontium chloride	Titanium tetrachloride	Oxalic acid			Strontium titanate	water	Exhaust gas
	254	N - Strontium ranelate	Metal smelting and processing industry	D	Hydroxide strontium	Citric acid	ethanol	water		Ray nai acid strontium
	255	N - Sr	Metal smelting and processing industry	D	Strontium oxide	Metal aluminum				Metal strontium	Ordinary waste
	256	N - Lead-zinc ore dressing	Metal smelting and processing industry	D	Lead-zinc mine					Lead and zinc concentrate	tailings
	257	N - Pb	Metal smelting and processing industry	D	Lead and zinc concentrate	water	oxygen			Metal lead	Sulfuric acid	Lead-zinc slag
	258	N - Zinc leaching	Metal smelting and processing industry	D	Lead and zinc concentrate	water	oxygen			The metal zinc	Sulfuric acid	Lead-zinc slag
	259	N - Lead accumulator	Metal smelting and processing industry	D	Metal lead	Lead dioxide	water	Concentrated sulfuric acid		Lead battery
	260	N - Cable sheath	Metal smelting and processing industry	D	Metal lead	Metal antimony				Lead antimony cable sheath
	261	N - Pb profile	Metal smelting and processing industry	D	Metal lead					Lead material
	262	N - PbO	Metal smelting and processing industry	D	Metal lead	oxygen				Lead oxide
	263	N - Lead alloy	Metal smelting and processing industry	D	Metal lead					Lead alloy
	264	N - Pb compound	Metal smelting and processing industry	D	Metal lead					The lead of other compounds
	265	N - PbO2	Metal smelting and processing industry	D	Lead acetate					Lead dioxide
	266	N - PbO2 by thermal oxidation method	Metal smelting and processing industry	D	Lead acetate					Lead dioxide
	267	N - Zinc alloy	Metal smelting and processing industry	D	The metal zinc					Zinc alloy
	268	N - Hot-galvanizing	Metal smelting and processing industry	D	The metal zinc					Hot dip galvanized	Hot galvanizing slag
	269	N - Brass	Metal smelting and processing industry	D	copper	The metal zinc				brass
	270	N - ZnO	Metal smelting and processing industry	D	The metal zinc	oxygen				zno
	271	N - Zn profile	Metal smelting and processing industry	D	The metal zinc					Zinc material	Zinc cutting edges
	272	N - Brass profile	Metal smelting and processing industry	D	brass					Brass material
	273	N - Beneficiation of nickel cobalt ore	Metal smelting and processing industry	D	Nickel and cobalt					Nickel and cobalt concentrate	tailings
	274	N - Ni	Metal smelting and processing industry	D	Nickel and cobalt concentrate	coke				Low grade nickel	Iron sulfide	ash
	275	N - Low grade Ni matte by blowing	Metal smelting and processing industry	D	Low grade nickel					High grade nickel	ash
	276	N - High grade Ni matte by grinding-flotation	Metal smelting and processing industry	D	High grade nickel					Nickel concentrate	Copper concentrate	Nickel-copper alloy
	277	N - Electrolysis of nickel concentrate	Metal smelting and processing industry	D	Nickel concentrate					nickel	Cobalt metal	Sulfur	Nickel Sulfate
	278	N - Copper concentrate electrolysis	Metal smelting and processing industry	D	Copper concentrate					copper
	279	N - NiSO4	Metal smelting and processing industry	D	nickel	Nitric acid	Sulfuric acid			Nickel sulfate	Nitrogen monoxide
	280	N - Ni(OH)₂	Metal smelting and processing industry	D	Nickel sulfate	Sodium hydroxide				Nickel hydroxide	Sodium sulfate
	281	N - Ni(CO)4	Metal smelting and processing industry	D	nickel	Carbon monoxide				Nickel carbonyl
	282	N - Co₃O₄	Metal smelting and processing industry	D	Cobalt metal	oxygen				The cobalt oxide
	283	N - ZnO from waste bearing zinc	Metal smelting and processing industry	D	Hot galvanizing slag	Zinc material cutting scrap	Sulfuric acid	ammonia		zno	Ammonium sulfate	water
	284	N - Al₂O₃	Metal smelting and processing industry	D	bauxite	Sodium hydroxide				alumina	Ordinary waste
	285	N - Al by electrolysis	Metal smelting and processing industry	D	alumina	cryolite	graphite			Metal aluminum
	286	N - Al profile	Metal smelting and processing industry	D	Metal aluminum					Lu: xingcai
	287	N - Copper pyrometallurgy	Metal smelting and processing industry	D	copper	coal				copper	Iron concentrate powder	Sulfur Dioxide
	288	N - Hydrometallurgical Cu refining	Metal smelting and processing industry	D	copper	Sulfuric acid				copper
	289	N - H2SO4	Metal smelting and processing industry	D	Sulfur dioxide	water	oxygen	ammonia		Sulfuric acid	Ammonium sulfate
	290	N - AlCl3	Metal smelting and processing industry	D	alumina	Hydrochloric acid				Aluminium chloride	water
	291	N - AlF3	Metal smelting and processing industry	D	alumina	Hydrofluoric acid				Aluminum fluoride	water
	292	N - Li2CO3 from saline brine	Lithium deep processing industry	E	The brine					Lithium carbonate	Ordinary waste
	293	N - LiOH	Lithium deep processing industry	E	Lithium carbonate	Calcium hydroxide				Calcium carbonate	Lithium hydroxide	General waste
	294	N - LiCl	Lithium deep processing industry	E	Lithium carbonate	Hydrochloric acid				Lithium chloride	Carbon dioxide	water
	295	N - LiClO4	Lithium deep processing industry	E	Sodium perchlorate	Lithium chloride				Lithium perchlorate	Sodium chloride
	296	N - CH3COOLi	Lithium deep processing industry	E	Lithium carbonate	Acetic acid				Lithium acetate	Carbon dioxide	water
	297	N - Li2SO4	Lithium deep processing industry	E	Lithium carbonate	Sulfuric acid				Lithium sulfate	Carbon dioxide	water
	298	N - LiBr	Lithium deep processing industry	E	Lithium carbonate	Hydrobromic acid				Lithium bromide	Carbon dioxide	water
	299	N - LiI from LiOH	Lithium deep processing industry	E	Lithium hydroxide	Hydroiodic acid				Iodide lithium	water
	300	N - LiI from Li2CO3	Lithium deep processing industry	E	Lithium carbonate	Hydroiodic acid				Iodide lithium	Carbon dioxide	water
	301	N - LiF from LiOH	Lithium deep processing industry	E	Lithium hydroxide	Hydrofluoric acid				Lithium fluoride	water
	302	N - LiF from Li2CO3	Lithium deep processing industry	E	Lithium carbonate	Hydrofluoric acid				Lithium fluoride	Carbon dioxide	water
	303	N - LiNO3 from LiOH	Lithium deep processing industry	E	Lithium hydroxide	Nitric acid				Nitric acid lithium	water
	304	N - LiNO3 from Li2CO3	Lithium deep processing industry	E	Lithium carbonate	Nitric acid				Nitric acid lithium	Carbon dioxide	water
	305	N - Li₃PO₄ from LiOH	Lithium deep processing industry	E	Lithium hydroxide	phosphate				Lithium phosphate	water
	306	N - Li₃PO₄ from Li2CO3	Lithium deep processing industry	E	Lithium carbonate	phosphate				Lithium phosphate	Carbon dioxide	water
	307	N - Li and Al alloy	Lithium deep processing industry	E	Lithium metal	Metal aluminum				Lithium aluminium alloy
	308	N - Li and Mg alloy	Lithium deep processing industry	E	Lithium metal	Magnesium metal				Lithium magnesium alloy
	309	N - LiH2PO4	Lithium deep processing industry	E	Lithium carbonate	Lithium hydroxide	phosphate			Lithium dihydrogen phosphate	Carbon dioxide	water
	310	N - LiO3P	Lithium deep processing industry	E	Lithium hydroxide	phosphate				Metaphosphoric acid lithium	water
	311	N - Li	Lithium deep processing industry	E	Lithium chloride					Lithium metal	chlorine
	312	N - Lithium foil	Lithium deep processing industry	E	Lithium metal					Lithium foil
	313	N - LiH	Lithium deep processing industry	E	Lithium metal	hydrogen				Lithium hydride
	314	N - LiAlH4	Lithium deep processing industry	E	Lithium hydride	Aluminium chloride				Lithium aluminium hydride	Lithium chloride
	315	N - Downstream of Li+	Lithium deep processing industry	E	Lithium metal					lithium
	316	N - Li4Ti5O12	Lithium deep processing industry	E	Lithium carbonate	Titanium dioxide				Lithium titanate	Chemical waste	Carbon dioxide
	317	N - LiFePO4	Lithium deep processing industry	E	Lithium carbonate	Iron phosphate	Carbon source			Lithium iron phosphate	Carbon dioxide	Chemical waste
	318	N - NMC	Lithium deep processing industry	E	Lithium carbonate	Nickel cobalt manganese source	Aluminum fluoride			Nickel cobalt manganese acid lithium	Carbon dioxide	Chemical waste
	319	N - LiNiO2	Lithium deep processing industry	E	Lithium carbonate	Nickel source				Nickel acid lithium	Carbon dioxide	Chemical waste
	320	N - LiMn2O4	Lithium deep processing industry	E	Lithium carbonate	Manganese source				Manganese acid lithium	Carbon dioxide	Chemical waste
	321	N - Lithium nickel cobalt aluminum oxide	Lithium deep processing industry	E	Lithium carbonate	Aluminum nickel and cobalt source				Aluminum nickel and cobalt acid lithium	Carbon dioxide	Chemical waste
	322	N - LiCoO2	Lithium deep processing industry	E	Lithium carbonate	The cobalt				Cobalt acid lithium	Carbon dioxide	Chemical waste
	323	N - LiPF6 from ion exchange method	Lithium deep processing industry	E	Lithium fluoride	Six fluoride phosphate				Ammonium fluoride	Six fluorine lithium phosphate
	324	N - LiPF6 from PF5	Lithium deep processing industry	E	Lithium fluoride	Phosphorus pentafluoride				Six fluorine lithium phosphate
	325	N - C4BLiO8	Lithium deep processing industry	E	Lithium hydroxide	Boric acid	Acetic acid			Oxalic acid boric acid lithium	water
	326	N - LiBF4 from BF3	Lithium deep processing industry	E	Boron trifluoride	Lithium fluoride				Four fluoboric acid lithium
	327	N - Cathode material of lithium ion batteries	Lithium deep processing industry	E	Lithium iron phosphate	Nickel cobalt manganese acid lithium	Nickel acid lithium	Manganese acid lithium	Aluminum nickel and cobalt acid lithium	Lithium ion battery cathode material
	328	N - Anode materials for lithium-ion batteries	Lithium deep processing industry	E	graphite	Carbon materials	Lithium titanate	Silicon carbon materials	Silicon material	Lithium ion battery anode materials
	329	N - Li-ion battery separator material	Lithium deep processing industry	E	polyethylene	polypropylene				Lithium ion battery diaphragm material
	330	N - Lithium-ion battery electrolyte	Lithium deep processing industry	E	Six fluorine lithium phosphate	Oxalic acid boric acid lithium	Four fluoboric acid lithium	carbonate		Lithium ion battery electrolyte
	331	N - Lithium ion battery	Lithium deep processing industry	E	Lithium ion battery cathode material	Lithium ion battery anode materials	Lithium ion battery diaphragm material	Lithium ion battery electrolyte		Lithium ion batteries
	332	N - Dinas bricks	Comprehensive waste utilization industry	F	tailings	Quick lime				Lime-sand brick
	333	N - Aerated block	Comprehensive waste utilization industry	F	ash	tailings	Quick lime	cement	Metal aluminum	Aerated block
	334	N - Concrete	Comprehensive waste utilization industry	F	tailings	ash	cement	Ordinary waste		concrete
	335	N - Geomembrane	Comprehensive waste utilization industry	F	Polyethylene renewable particles					geomembrane
	336	N - PE tube	Comprehensive waste utilization industry	F	Polyethylene renewable particles					PE pipe
	337	N - Magnesium oxychloride cement	Comprehensive waste utilization industry	F	magnesia	Magnesium chloride	Old bittern	pinnoite		Oxygen chloride magnesium cement
	338	N - Pyrites from coalgangue	Comprehensive waste utilization industry	F	Coal gangue					Boiling coal	Sulfur concentrate	Sulfur iron ore	gangue
	339	N - Cement from coalgangue	Comprehensive waste utilization industry	F	Coal gangue	Calcium chloride	fluorite	The limestone		Coal gangue cement	Ordinary waste
	340	N - Baking-free bricks from coalgangue	Comprehensive waste utilization industry	F	Coal gangue	cement	Quick lime	water		Baking-free brick	Ordinary waste
	341	N - Molecular sieve from coalgangue	Comprehensive waste utilization industry	F	Coal gangue	Sodium hydroxide	Ammonium chloride	Sulfuric acid		Molecular sieve	nitrogen	General waste
	342	N - Manure from coalgangue	Comprehensive waste utilization industry	F	Coal gangue					Coal gangue compound fertilizer
	343	N - AlCl3 from coalgangue	Comprehensive waste utilization industry	F	Coal gangue	Hydrochloric acid	Metal aluminum			Aluminium chloride	silica	General waste
	344	N - Al2(SO4)3 from coalgangue	Comprehensive waste utilization industry	F	Coal gangue	Sulfuric acid	Glauber's salt			Aluminum sulfate	silica	General waste
	345	N - Ca(OH)2 from carbide slag	Comprehensive waste utilization industry	F	ethylene	chlorine	Carbide slag			Epoxy ethane	Hydrogen chloride	Calcium chloride
	346	N - CaCO3 from carbide slag	Comprehensive waste utilization industry	F	Carbide slag					Quick lime
	347	N - Cement from carbide slag	Comprehensive waste utilization industry	F	Carbide slag	sandstone	The clay			cement
	348	N - K2SO4 by IMI method	Comprehensive waste utilization industry	F	phosphogypsum	Potassium chloride				Potassium sulfate	Calcium chloride
	349	N - Molten salt	Comprehensive waste utilization industry	F	Sodium nitrate	Potassium nitrate				Photovoltaic (pv) molten salt
	350	N - Refine of Rb	Comprehensive waste utilization industry	F	The brine					Rubidium salts	Cesium salt
	351	N - Refine of Rb	Comprehensive waste utilization industry	F	Rubidium salts					The refined rubidium salts
	352	N - Refine of Cs	Comprehensive waste utilization industry	F	Cesium salt					The refined cesium salt
	353	N - Fly ash disposal	Comprehensive waste utilization industry	F	chlorine	The fly ash	coal			Ferric chloride	Aluminum chloride	Silicon tetrachloride

## Sheet: Sheet-SNA
	Saline lake industry - SNA						Organic chemical industry - SNA							Inorganic chemiscal industry - SNA						Metal smelting and processing industry - SNA						Lithium deep processing industry - SNA						Comprehensive waste utilization industry - SNA
	No.	Nomenclature	DC(%)	BC(%)	Core nodes identificaion		No.	Nomenclature	DC(%)	BC(%)	Core nodes identificaion	Core nodes identificaion		No.	Nomenclature	DC(%)	BC(%)	Core nodes identificaion		No.	Nomenclature	DC(%)	BC(%)	Core nodes identificaion		No.	Nomenclature	DC(%)	BC(%)	Core nodes identificaion		No.	Nomenclature	DC(%)	BC(%)	Core nodes identificaion
	A1	N - Saltern to carnallite	12.73	0.16	1		B1	N - Coking	10.56	0	1	1		C1	N - HF from fluorspar	1.97	0	0		D1	N - SrCO3 by carbon reduction	5.13	0	1		E1	N - Li2CO3 from saline brine	21.43	0	1		F1	N - Dinas bricks	2.38	0	0
	A2	N - KCl by reverse-current trip flotation	12.73	0.64	1		B2	N - CH3OH from coal	7.78	0	1	1		C2	N - Hydrofluoric acid from HF	6.58	1.54	1		D2	N - SrCO3 by double decomposition	5.13	0	1		E2	N - LiOH	8.57	0.34	1		F2	N - Aerated block	4.76	0	1
	A3	N - K2SO4 by double decomposition	4.55	0.19	1		B3	N - MTO	5	4.58	1	1		C3	N - Electronic grade HF	0.66	0	0		D3	N - Sr(NO3)2	2.56	0	0		E3	N - LiCl	2.86	0.59	1		F3	N - Concrete	14.29	0	1
	A4	N - K2CO3 by electrolysis process	12.73	1.12	1		B4	N - NH3 from coal	6.67	0	1	1		C4	N - NF3 by synthesis	4.61	1.33	0		D4	N - Sr(OH)2	2.56	0	0		E5	N - CH3COOLi	1.43	0	0		F4	N - Geomembrane	0	0	0
	A5	N - KOH	8.18	0.34	1		B5	N - Syngas from coal	5	0	1	1		C5	N - NF3 by electrolysis	4.61	2.35	1		D5	N - SrO2	1.28	0	0		E6	N - Li2SO4	1.43	0	0		F5	N - PE tube	0	0	0
	A6	N - KMnO4	0.91	0	0		B6	N - Urea from NH3	6.11	1.06	1	1		C6	N - NaF from Na2SiF6	1.97	1.39	1		D6	N - SrO	5.13	0.27	1		E10	N - LiF from LiOH	5.71	0.42	1		F6	N - Magnesium oxychloride cement	0	0	0
	A7	N - K by substitution method	9.09	0.94	1		B7	N - PVC by oxy-chlorination	2.22	3.82	0	0		C7	N - KF by neutralization	0.66	0	0		D7	N - SrCl2	2.56	0	0		E11	N - LiF from Li2CO3	5.71	0.34	1		F7	N - Pyrites from coalgangue	0	0	0
	A8	N - NaNO3 by neutralization	3.64	0.72	1		B11	N - DME from CH3OH	3.33	0	0	0		C9	N - NH4F from NH3 and HF	3.95	0.21	1		D12	N - Sr	2.56	0	0		E12	N - LiNO3 from LiOH	1.43	0	0		F8	N - Cement from coalgangue	7.14	0.48	1
	A9	N - KNO3	10	1.13	1		B12	N - Dimethyl ether from coal	7.78	0	1	1		C10	N - NH4HF2 from H2SiF6	3.95	1.81	1		D13	N - Lead-zinc ore dressing	2.56	0	0		E13	N - LiNO3 from Li2CO3	1.43	0	0		F9	N - Baking-free bricks from coalgangue	7.14	0.24	1
	A10	N - Chlor-alkali industry	15.46	4.13	1		B13	N - Thermal cracking of natural gas (1)	8.89	0	1	1		C11	N - Acidolysis of silicate	2.63	0.35	1		D14	N - Pb	10.26	0.41	1		E14	N - Li₃PO₄ from LiOH	1.43	0	0		F10	N - Molecular sieve from coalgangue	2.38	0	0
	A11	N - Production of ADC foaming agent	6.36	0	0		B14	N - Thermal cracking of natural gas (2)	1.11	0	0	0		C12	N - H2SiF6 by SiF4 hydrolysis	4.61	2.98	1		D15	N - Zinc leaching	11.54	0.54	1		E15	N - Li₃PO₄ from Li2CO3	1.43	0	0		F11	N - Manure from coalgangue	0	0	0
	A12	N - PVC by calcium carbide	10.91	0	1		B15	N - Hexamethylenetetramine	2.22	0	0	0		C13	N - SiF4 from Na2SiF6	1.97	2.07	1		D18	N - Pb profile	1.28	0	0		E16	N - Li and Al alloy	1.43	0	0		F12	N - AlCl3 from coalgangue	2.38	0	0
	A13	N - HCl	10	0	1		B16	N - Dimethyl carbonate by methanol carbonyl process	5.56	0.55	1	1		C14	N - SiF4 from fluorspar	0.66	0	0		D19	N - PbO	1.28	0	0		E17	N - Li and Mg alloy	1.43	0	0		F13	N - Al2(SO4)3 from coalgangue	2.38	0	0
	A14	N - Production of calcium carbide	2.73	0.05	1		B17	N - DMC by direct alcoholysis of urea	10.56	3.55	1	1		C15	N - Na2SiF6	6.58	6.12	1		D20	N - Lead alloy	1.28	0	0		E18	N - LiH2PO4	2.86	0	0		F14	N - Epoxyethane	2.38	0	0
	A15	N - Na2CO3 by alkaline process	16.36	1.71	1		B18	N - Dimethyl carbonate by indirect urea method	10.56	3.55	1	1		C18	N - F2 by electrolysis	5.92	1.63	1		D21	N - Pb compound	1.28	0	0		E19	N - LiO3P	1.43	0	0		F15	N - CaCO3 from carbide slag	7.14	0	1
	A16	N - Na by electrolysis	12.73	2.39	1		B19	N - Oil refining (1)	0.56	0	0	0		C19	N - KHF2 from KOH	1.32	0.14	1		D24	N - Zinc alloy	1.28	0	0		E20	N - Li	10	1.77	1		F16	N - Cement from carbide slag	7.14	0	1
	A17	N - Dehydration of old brine	4.55	1.22	1		B20	N - Oil refining (2)	10.56	0	1	1		C20	N - H₃PO₄ by wet process	7.9	0	1		D25	N - Hot-galvanizing	2.56	0	0		E21	N - Lithium foil	1.43	0	0		F17	N - K2SO4 by IMI method	2.38	0	0
	A18	N - Mg by electrolysis	5.46	0.54	1		B21	N - Oil refining (3)	2.22	0	0	0		C21	N - Na5P3O10	1.32	0.03	1		D26	N - Brass	6.41	0.74	1		E22	N - LiH	2.86	0.25	1		F18	N - Molten salt	0	0	0
	A19	N - Downsteam of MgCO3	0.91	0	0		B22	N - Oil refining (4)	3.33	0	0	0		C22	N - CaHPO4 from CaCl2	3.29	1.11	1		D27	N - ZnO	1.28	0	0		E23	N - LiAlH4	2.86	0.42	1		F19	N - Extraction of Rb and Cs	0	0	0
	A20	N - Mg(OH)2 by NH3 precipitation	4.55	0.67	1		B23	N - Oil refining (5)	0	0	0	0		C23	N - CaHPO4 from CaCO3	1.32	0.03	1		D28	N - Zn profile	2.56	0	0		E24	N - Downstream of Li+	1.43	0	0		F20	N - Refine of Rb	0	0	0
	A21	N - Downstream of Mg(OH)2	0.91	0	0		B24	N - Polypropylene	6.67	0.45	1	1		C24	N - NaH2PO4	1.32	0.02	1		D29	N - Brass profile	1.28	0	0		E25	N - Li4Ti5O12	2.86	0.1	1		F21	N - Refine of Cs	0	0	0
	A22	N - MgO	2.73	0.4	1		B25	N - CH3OH to aromatics	6.67	6.42	1	1		C25	N - (NaPO3)6	0.66	0	0		D30	N - Beneficiation of nickel cobalt ore	1.28	0	0		E26	N - LiFePO4	2.86	0.03	1		F22	N - Fly ash disposal	0	0	0
	A23	N - Fireclay brick by MgO	0.91	0	0		B26	N - CH3OH from natural gas	10.56	0	1	1		C26	N - Na3PO4	1.32	0.03	1		D31	N - Ni	2.56	0.68	1		E27	N - NMC	2.86	0.03	1
	A24	N - Magnesium alloy and pressure contact-die-casting	0.91	0	0		B27	N - HNO3 by ammoxidation	2.22	0.35	1	1		C28	N - H3PO3	3.29	0.51	1		D32	N - Low grade Ni matte by blowing	2.56	1.22	0		E28	N - LiNiO2	2.86	0.03	1
	A25	N - MgSO4	0.91	0	0		B28	N - CPP	0.56	0	0	0		C29	N - KH2PO4 from K2CO3	1.32	0.03	1		D33	N - High grade Ni matte by grinding-flotation	3.85	1.62	1		E29	N - LiMn2O4	2.86	0.03	1
	A26	N - Limestone calcination	4.55	0	0		B29	N - PET synthesis	1.67	0	0	0		C30	N - KH2PO4 from KOH	0.66	0	0		D34	N - Electrolysis of nickel concentrate	6.41	1.08	1		E30	N - Lithium nickel cobalt aluminum oxide	2.86	0.03	1
	A27	N - CaO	0.91	0	0		B31	N - Polyethylene	1.67	0.03	1	1		C31	N - Na2HPO3·5H2O	1.32	0	0		D35	N - Copper concentrate electrolysis	2.56	0.54	1		E31	N - LiCoO2	2.86	0.03	1
	A28	N - Reinforced glass	0	0	0		B32	N - CPE	0.56	0	0	0		C32	N - (NH4)3PO4	3.29	0.05	1		D36	N - NiSO4	6.41	0.34	1		E32	N - LiPF6 from ion exchange method	4.29	0.2	1
	A29	N - Kainite	10.91	0	1		B33	N - Glycol from coal	2.22	0	0	0		C33	N - Ammonium polyphosphate from (NH4)3PO4	5.92	0.75	1		D37	N - Ni(OH)₂	2.56	0	0		E33	N - LiPF6 from PF5	4.29	0.2	1
	A30	N - Potash magnesium sulphate fertilizer	12.73	0.65	1		B34	N - Glycol from ethylene oxide	2.22	1.69	1	1		C34	N - Ammonium polyphosphate from H₃PO₄	5.92	0.34	1		D38	N - Ni(CO)4	1.28	0	0		E34	N - C4BLiO8	1.43	0	0
	A31	N - KClO4	8.18	1.04	1		B35	N - Ethylene oxide by oxidation	2.22	0.04	1	1		C35	N - Ammonium polyphosphate from H3PO4	2.63	0	0		D39	N - Co₃O₄	1.28	0	0		E35	N - LiBF4 from BF3	4.29	0.2	1
	A32	N - NaClO3	10	0.97	1		B36	N - Ethylene oxide by chlorohydrin method	2.22	0.04	1	1		C36	N - BPO4	2.63	0	0		D40	N - ZnO from waste bearing zinc	6.41	0	1		E36	N - Cathode material of lithium ion batteries	10	0.58	1
	A33	N - NaCl	7.27	0	1		B37	N - Styrene by ethylbenzene dehydrogenation	5	3.34	1	1		C37	N - PF5 from HF	1.97	0.47	1		D41	N - Al₂O₃	3.85	0	1		E37	N - Anode materials for lithium-ion batteries	2.86	0.1	1
	A34	N - C4H7NaO4 from Na2CO3	4.55	0.43	1		B38	N - Paraxylene by toluene disproportionation method	3.33	0	0	0		C38	N - PF5 from CaF2	1.32	0.46	1		D42	N - Al by electrolysis	3.85	0.14	1		E38	N - Li-ion battery separator material	1.43	0	0
	A35	N - Na2S2O3 from Na2S	5.46	0.43	1		B39	N - P-phthalic acid	2.22	0.38	1	1		C39	N - PCl3	1.97	0.24	1		D43	N - Al profile	1.28	0	0		E39	N - Lithium-ion battery electrolyte	7.14	0.59	1
	A36	N - Na2S2O3 from Na2SO3	4.56	0.43	1		B40	N - Methylmercaptan	3.33	0	0	0		C40	N - PCl5	1.97	0.32	1		D44	N - Copper pyrometallurgy	2.56	0	0		E40	N - Lithium ion battery	5.71	0	0
	A37	N - Na2S2O3 from Na2S	0.91	0	0		B47	N - Triphenyl phosphite	0.56	0	0	0		C41	N - P	1.32	0	0		D45	N - Hydrometallurgical Cu refining	5.13	0.27	1
	A38	N- C2H2 from calcium carbide	0.91	0.2	1		B49	N - HCN by light oil cracking method	6.11	1.72	1	1		C43	N - S	0	0	0		D46	N - H2SO4	5.13	0.27	1
	A39	N - K2SO4 from saline lake	4.55	0	0		B50	N - HCN from CH4 and NH3	4.44	0.32	1	1		C44	N - H3BO3 from ludwigite and HCl	5.26	3.28	1		D47	N - AlCl3	1.28	0	0
	A40	N - Compound fertilizer	5.46	0	1		B51	N - Acrylonitrile by propylene ammoxidation	5.56	1.57	1	1		C45	N - H3BO3 from ludwigite	7.9	0	1		D48	N - AlF3	1.28	0	0
	A41	N - Potassium Oleate	0.91	0	0		B52	N - Acetonitrile from NH3 and CH3COOH	2.22	0	0	0		C46	N - H3BO3 from saline brine	5.26	3.28	1
	A42	N - HCOONa from CO	1.82	0.88	0		B53	N - Acetonitrile from NH3 and C3H8	6.67	2.41	1	1		C47	N - B2O3	3.29	0.79	1
	A43	N - Na2S2O4 from HCOONa	3.64	0.94	1		B80	N - Isocyanate	2.22	0.48	1	1		C48	N - B	4.61	2.39	1
	A44	N - Na2O2	1.82	0	0		B81	N - Polyurethane	0.56	0	0	0		C49	N - BF3 from B2O3	1.32	0	0
	A45	N - Ca by electrolysis	3.64	0.04	1		B82	N - PVC from C3H6	2.78	0.23	1	1		C53	N - B₄C	1.97	0	0
	A46	N - NaNH2	2.73	0	0		B83	N - Rubber absorber antioxidant	0.56	0	0	0		C54	N - BN from borax and NH4Cl	5.26	2.72	1
	A47	N - Na2SO4 from mirabilite	0.91	0	0		B84	N - Downstream of nitrochlorobenzene	0.56	0	0	0		C55	N - Boronnitride	3.95	2.48	1
	A48	N - Na2S	6.36	1.04	1		B85	N - CPVC	2.22	0.95	1	1		C56	N - BCl3	1.32	0	0
	A49	N - Sodium polysulfide	0.91	0	0		B86	N - UPVC	1.11	0	0	0		C57	N - KBH4	1.97	1.61	1
	A50	N - Downsteam of CaCl2	0.91	0	0		B87	N - Pipe CPVC	0.56	0	0	0		C59	N - NaBH4	5.92	4.8	1
	A51	N - Na2CO3 by ammoniasoda process	12.73	4.81	1		B88	N - CPVC pipe	0.56	0	0	0		C60	N - KBF4 from HF	3.95	3.68	1
	A52	N - CaCl2 from waste ammonia liquid	9.09	2.24	1		B89	N - Plate CPVC	0.56	0	0	0		C61	N - KBF4	4.61	1.42	1
	A53	N - NaNO3 by neutralization	3.64	0.1	1		B90	N - Pipe CPVC	0.56	0	0	0		C62	N - LiBF4	3.29	2.45	1
	A54	N - KNO3 by neutralization	1.82	0	0		B91	N - Speciality resin	3.33	1.9	1	1		C63	N - Borax	2.63	0	0
	A55	N - MgCO3 by MgCl2	16.36	10.08	1		B92	N - PVC wire	0.56	0	0	0		C64	N - Borax by alkali carbonate method	9.21	8.84	1
	A56	N - Recovery of K and Na from K tail salt	15.46	0.16	1		B93	N - PVC plastic doors and windows	0.56	0	0	0		C65	N - Si for industry	1.97	0	0
							B94	N - Chloromethane	7.22	0	1	1		C66	N - Polysilicon by siemens method	9.21	7.49	1
							B95	N - Methyl acetate from CH3OH	5	0.5	1	1		C67	N - Monocrystalline Si	0.66	0	0
							B96	N - Ethyl alcohol from C2H4	1.67	0.4	1	1		C68	N - Quartz sand	4.61	0	1
							B97	N - CH3CH2OH from CH3COOH	5	1.05	1	1		C69	N - Silicon materials	1.97	0	0
							B98	N - Ethyl alcohol from CH3COOH	11.67	8.12	1	1		C70	N - Optical fiber	1.32	0	0
							B99	N - Diethyl carbonate	12.78	10.32	1	1		C71	N - Silica gel	1.32	0	0
							B100	N - Ethyl methyl carbonate by ester exchange method	2.22	0	0	0		C72	N - Organosilicon	1.32	0.02	1
							B101	N - Ethylene carbonate	2.22	2.87	1	1		C73	N - Downstream of organosilicon	0.66	0	0
							B102	N - Ethylene carbonate ethylene oxide	4.44	0	1	1		C74	N - Silane	2.63	0	0
							B103	N - Propylene carbonate	1.11	0	0	0		C75	N - Na2O·nSiO2	3.29	0.47	1
														C76	N - Glass	0	0	0
														C77	N - SiO2	0.66	0	0
														C78	N - Silica white by precipitation	1.32	0	0
														C79	N - Silica white by gas phase method	2.63	0	0
														C80	N - Black silicon carbide	0.66	0	0
														C81	N - Green silicon carbide	2.63	0	0
														C82	N - Crystal by hydrothermal synthesis	1.97	0	0
														C84	N - Quartz product	0.66	0	0
														C85	N - Downstream of quartz	0.66	0	0
														C86	N - Glass microspheres	1.32	0	0
														C87	N - Silicocalcium	0	0	0

## Sheet: Sheet-Input-out matrix
			Materials price ( US$ / ton )	0.307692	27.6923	120	503.077	2118.11	461.538	615.385	30.7692	70.3077	461.538	184.615	64.6154	0.307692	208	830.923	0	846.154	969.231	284.615	76.9231	184.615	367.8	113.846	80	7.69231	0	0	100	407.692	340	1284.62	414.154	203.263	0	1246.15	872.462	1153.85	1106.23	1123.08	538.462	615.385	876.923	969.231	3000	1384.62	1276.92
			No.	M1	M2	M3	M4	M5	M6	M7	M8	M9	M10	M11	M12	M13	M14	M15	M16	M17	M18	M19	M20	M21	M22	M23	M24	M25	M26	M27	M28	M29	M30	M31	M32	M33	M34	M35	M36	M37	M38	M39	M40	M41	M42	M43	M44	M45	M46
	Serial No.	No.	Nodes / materials	Salt Lake Brine	Halloysite	Magnesium sulfate	Potassium chloride	Sodium metal	Nitric acid	Sodium nitrate	Sodium chloride	Sodium hydroxide	Calcium carbide	Chlorine gas	quicklime	Old brine	Magnesium chloride	Magnesium hydroxide	Potassium salt magnesium alum	Sodium chlorate	Acetic acid	Sodium carbonate	Potassium magnesium sulfate	Carbon monoxide	Sodium formate	Calcium chloride	Sodium sulfate	Calcium carbide slag	Ammonia evaporation waste liquid	Potassium extraction tailing salt	Coal	Methanol	Ammonia	Olefins	natural gas	Urea	Oil	Propylene	Ethylene	Ethylene Oxide	Ethylbenzene	Paraxylene	Light oil	Methane	Propane	Acetone	Acetone cyanohydrin	Nitrobenzene	Benzene
	N1	A1	N - Saltern to carnallite			0	0	0	0	0	0	0	0	0	0	0	0	0	0	0	0	0	0	0	0	0	0	0	0	0	0	0	0	0	0	0	0	0	0	0	0	0	0	0	0	0	0	0	0
	N2	A2	N - KCl by reverse-current trip flotation	0	-115588	0	10000	0	0	0	67640	0	0	0	0	94640	0	0	0	0	0	0	0	0	0	0	0	0	0	10948.5	0	0	0	0	0	0	0	0	0	0	0	0	0	0	0	0	0	0	0
	N3	A3	N - K2SO4 by double decomposition	0	0	-6908.29	-8557.16	0	0	0	0	0	0	0	0	0	5465.45	0	0	0	0	0	0	0		0	0	0	0	0	0	0	0	0	0	0	0	0	0	0	0	0	0	0	0	0	0	0	0
	N4	A4	N - K2CO3 by electrolysis process	0	0	0	-10787.9	0	0	0	0	0	0	0	0	0	0	0	0	0	0	0	0	0	0	0	0	0	0	0	0	0	0	0	0	0	0	0	0	0	0	0	0	0	0	0	0	0	0
	N5	A5	N - KOH	0	0	0	-13288.8	0	0	0	0	0	0	0	0	0	0	0	0	0	0	0	0	0	0	0	0	0	0	0	0	0	0	0	0	0	0	0	0	0	0	0	0	0	0	0	0	0	0
	N6	A7	N - K by substitution method	0	0	0	-19067.3	-5880	0	0	14947.3	0	0	0	0	0	0	0	0	0	0	0	0	0	0	0	0	0	0	0	0	0	0	0	0	0	0	0	0	0	0	0	0	0	0	0	0	0	0
	N7	A8	N - NaNO3 by neutralization	0	0	0	0	0	-7413.81	10000	0	-4706.44	0	0	0	0	0	0	0	0	0	0	0	0	0	0	0	0	0	0	0	0	0	0	0	0	0	0	0	0	0	0	0	0	0	0	0	0	0
	N8	A9	N - KNO3	0	0	0	-7373.89	0	0	-8406.53	5780.42	0	0	0	0	0	0	0	0	0	0	0	0	0	0	0	0	0	0	0	0	0	0	0	0	0	0	0	0	0	0	0	0	0	0	0	0	0	0
	N9	A10	N - Chlor-alkali industry	0	0	0	0	0	0	0	-14610	10000	0	8860	0	0	0	0	0	0	0	0	0	0	0	0	0	0	0	0	0	0	0	0	0	0	0	0	0	0	0	0	0	0	0	0	0	0	0
	N10	A11	N - Production of ADC foaming agent	0	0	0	0	0	0	0	0	-21500	0	-18000	0	0	0	0	0	0	0	0	0	0	0	0	0	0	0	0	0	0	0	0	0	-20000	0	0	0	0	0	0	0	0	0	0	0	0	0
	N11	A12	N - PVC by calcium carbide	0	0	0	0	0	0	0	0	0	-10240	-5672	0	0	0	0	0	0	0	0	0	0	0	0	0	0	0	0	0	0	0	0	0	0	0	0	0	0	0	0	0	0	0	0	0	0	0
	N12	A13	N - HCl	0	0	0	0	0	0	0	0	0	0	-9712.33	0	0	0	0	0	0	0	0	0	0	0	0	0	0	0	0	0	0	0	0	0	0	0	0	0	0	0	0	0	0	0	0	0	0	0
	N13	A14	N - Production of calcium carbide	0	0	0	0	0	0	0	0	0	10000	0	-27800	0	0	0	0	0	0	0	0	0	0	0	0	0	0	0	0	0	0	0	0	0	0	0	0	0	0	0	0	0	0	0	0	0	0
	N14	A15	N - Na2CO3 by alkaline process	0	0	0	0	0	0	0	-13752.2	0	0	0	0	0	0	0	0	0	0	10000	0	0	0	0	0	0	0	0	0	0	-4000.47	0	0	0	0	0	0	0	0	0	0	0	0	0	0	0	0
	N15	A16	N - Na by electrolysis	0	0	0	0	10000	0	0	-25408.7	0	0	15408.7	0	0	0	0	0	0	0	0	0	0	0	0	0	0	0	0	0	0	0	0	0	0	0	0	0	0	0	0	0	0	0	0	0	0	0
	N16	A17	N - Dehydration of old brine	0	0	0	0	0	0	0	0	0	0	0	0	0	10000	0	0	0	0	0	0	0	0	0	0	0	0	0	0	0	0	0	0	0	0	0	0	0	0	0	0	0	0	0	0	0	0
	N17	A18	N - Mg by electrolysis	0	0	0	0	0	0	0	0	0	0	0	0	0	-39173	0	0	0	0	0	0	0	0	0	0	0	0	0	0	0	0	0	0	0	0	0	0	0	0	0	0	0	0	0	0	0	0
	N18	A20	N - Mg(OH)2 by NH3 precipitation	0	0	0	0	0	0	0	0	0	0	0	0	0	-16325.5	10000	0	0	0	0	0	0	0	0	0	0	0	0	0	0	-5829.93	0	0	0	0	0	0	0	0	0	0	0	0	0	0	0	0
	N19	A22	N - MgO	0	0	0	0	0	0	0	0	0	0	0	0	0	0	-14500	0	0	0	0	0	0	0	0	0	0	0	0	0	0	0	0	0	0	0	0	0	0	0	0	0	0	0	0	0	0	0
	N20	A29	N - Kainite	0	0	0	0	0	0	0	0	0	0	0	0	0	0	0	0	0	0	0	0	0	0	0	0	0	0	0	0	0	0	0	0	0	0	0	0	0	0	0	0	0	0	0	0	0	0
	N21	A30	N - Potash magnesium sulphate fertilizer	0	-10218.7	0	-1454.12	0	0	0	-649.908	0	0	0	0	0	0	0	-8764.56	0	0	0	10000	0	0	0	0	0	0	0	0	0	0	0	0	0	0	0	0	0	0	0	0	0	0	0	0	0	0
	N22	A31	N - KClO4	0	0	0	-5380.73	0	0	0	5623.96	0	0	0	0	0	0	0	0	-10243.2	0	0	0	0	0	0	0	0	0	0	0	0	0	0	0	0	0	0	0	0	0	0	0	0	0	0	0	0	0
	N23	A32	N - NaClO3	0	0	0	0	0	0	0	-5490.42	0	0	0	0	0	0	0	0	10000	0	0	0	0	0	0	0	0	0	0	0	0	0	0	0	0	0	0	0	0	0	0	0	0	0	0	0	0	0
	N24	A33	N - NaCl	0	0	0	0	0	0	0	-10000	0	0	0	0	0	0	0	0	0	0	0	0	0	0	0	0	0	0	0	0	0	0	0	0	0	0	0	0	0	0	0	0	0	0	0	0	0	0
	N25	A34	N - C4H7NaO4 from Na2CO3	0	0	0	0	0	0	0	0	0	0	0	0	0	0	0	0	0	-8452.39	-3729.68	0	0	0	0	0	0	0	0	0	0	0	0	0	0	0	0	0	0	0	0	0	0	0	0	0	0	0
	N26	A35	N - Na2S2O3 from Na2S	0	0	0	0	0	0	0	0	0	0	0	0	0	0	0	0	0	0	-2234.55	0	0	0	0	0	0	0	0	0	0	0	0	0	0	0	0	0	0	0	0	0	0	0	0	0	0	0
	N27	A36	N - Na2S2O3 from Na2SO3	0	0	0	0	0	0	0	0	0	0	0	0	0	0	0	0	0	0	-6703.65	0	0	0	0	0	0	0	0	0	0	0	0	0	0	0	0	0	0	0	0	0	0	0	0	0	0	0
	N28	A38	N- C2H2 from calcium carbide	0	0	0	0	0	0	0	0	0	-31985.2	0	0	0	0	0	0	0	0	0	0	0	0	0	0	35841.3	0	0	0	0	0	0	0	0	0	0	0	0	0	0	0	0	0	0	0	0	0
	N29	A40	N - Compound fertilizer	0	0	0	-1645	0	0	0	0	0	0	0	0	0	0	0	0	0	0	0	-6645	0	0	0	0	0	0	0	0	0	0	0	0	-269	0	0	0	0	0	0	0	0	0	0	0	0	0
	N30	A42	N - HCOONa from CO	0	0	0	0	0	0	0	0	-5882.36	0	0	0	0	0	0	0	0	0	0	0	-4117.64	10000	0	0	0	0	0	0	0	0	0	0	0	0	0	0	0	0	0	0	0	0	0	0	0	0
	N31	A43	N - Na2S2O4 from HCOONa	0	0	0	0	0	0	0	0	0	0	0	0	0	0	0	0	0	0	-3043.8	0	0	-3905.62	0	0	0	0	0	0	0	0	0	0	0	0	0	0	0	0	0	0	0	0	0	0	0	0
	N32	A45	N - Ca by electrolysis	0	0	0	0	0	0	0	0	0	0	17689.6	0	0	0	0	0	0	0	0	0	0	0	-27689.6	0	0	0	0	0	0	0	0	0	0	0	0	0	0	0	0	0	0	0	0	0	0	0
	N33	A48	N - Na2S	0	0	0	0	0	0	0	0	0	0	0	0	0	0	0	0	0	0	0	0	0	0	0	-14500	0	0	0	-9250	0	0	0	0	0	0	0	0	0	0	0	0	0	0	0	0	0	0
	N34	A51	N - Na2CO3 by ammoniasoda process	0	0	0	0	0	0	0	-15387.5	0	0	0	0	0	0	0	0	0	0	10000	0	0	0	0	0	0	19765.5	0	0	0	-40.9	0	0	0	0	0	0	0	0	0	0	0	0	0	0	0	0
	N35	A52	N - CaCl2 from waste ammonia liquid	0	0	0	0	0	0	0	6445	0	0	0	0	0	0	0	0	0	0	0	0	0	0	10000	0	0	-21726.4	0	0	0	0	0	0	0	0	0	0	0	0	0	0	0	0	0	0	0	0
	N36	A53	N - NaNO3 by neutralization	0	0	0	0	0	-7413.81	0	0	0	0	0	0	0	0	0	0	0	0	-6235.44	0	0	0	0	0	0	0	0	0	0	0		0	0	0	0	0	0	0	0	0	0	0	0	0	0	0
	N37	A55	N - MgCO3 by MgCl2	0	0	0	0	0	0	0	13863.1	-9488.79	0	0	0	0	-11292.8	0	0	0	0	0	0	0	0	0	0	0	0	0	0	0	0	0	0	0	0	0	0	0	0	0	0	0	0	0	0	0	0
	N38	A56	N - Recovery of K and Na from K tail salt	0	0	0	131	0	0	0	6320	0	0	0	0	0	0	0	0	0	0	0	0	0	0	0	0	0	0	-10000	0	0	0	0	0	0	0	0	0	0	0	0	0	0	0	0	0	0	0
	N39	B1	N - Coking	0	0	0	0	0	0	0	0	0	0	0	0	0	0	0	0	0	0	0	0	0	0	0	0	0	0	0	-14285.7	0	0	0	0	0	0	0	0	0	0	0	0	0	0	0	0	0	0
	N40	B2	N - CH3OH from coal	0	0	0	0	0	0	0	0	0	0	0	0	0	0	0	0	0	0	0	0	0	0	0	0	0	0	0	-15000	10000	0	0	0	0	0	0	0	0	0	0	0	0	0	0	0	0	0
	N41	B3	N - MTO	0	0	0	0	0	0	0	0	0	0	0	0	0	0	0	0	0	0	0	0	0	0	0	0	0	0	0	0	-27700	0	10000	0	0	0	0	0	0	0	0	0	0	0	0	0	0	0
	N42	B4	N - NH3 from coal	0	0	0	0	0	0	0	0	0	0	0	0	0	0	0	0	0	0	0	0	0	0	0	0	0	0	0	-14500	0	10000	0	0	0	0	0	0	0	0	0	0	0	0	0	0	0	0
	N43	B5	N - Syngas from coal	0	0	0	0	0	0	0	0	0	0	0	0	0	0	0	0	0	0	0	0	10000	0	0	0	0	0	0	-7432	0	0	0	0	0	0	0	0	0	0	0	0	0	0	0	0	0	0
	N44	B6	N - Urea from NH3	0	0	0	0	0	0	0	0	0	0	0	0	0	0	0	0	0	0	0	0	0	0	0	0	0	0	0	0	0	-5671.71	0	0	10000	0	0	0	0	0	0	0	0	0	0	0	0	0
	N45	B7	N - PVC by oxy-chlorination	0	0	0	0	0	0	0	0	0	0	-5672.36	0	0	0	0	0	0	0	0	0	0	0	0	0	0	0	0	0	0	0	-4488.93	0	0	0	0	0	0	0	0	0	0	0	0	0	0	0
	N46	B12	N - Dimethyl ether from coal	0	0	0	0	0	0	0	0	0	0	0	0	0	0	0	0	0	0	0	0	0	0	0	0	0	0	0	-25500	3053.4	0	0	0	0	0	0	0	0	0	0	0	0	0	0	0	0	0
	N47	B13	N - Thermal cracking of natural gas (1)	0	0	0	0	0	0	0	0	0	0	0	0	0	0	0	0	0	0	0	0	0	0	0	0	0	0	0	0	0	0	0	-1055632	0	0	520.74	10000	0	0	0	0	0	0	0	0	0	0
	N48	B16	N - Dimethyl carbonate by methanol carbonyl process	0	0	0	0	0	0	0	0	0	0	0	0	0	0	0	0	0	0	0	0	-3375	0	0	0	0	0	0	0	-7500	0	0	0	0	0	0	0	0	0	0	0	0	0	0	0	0	0
	N49	B17	N - DMC by direct alcoholysis of urea	0	0	0	0	0	0	0	0	0	0	0	0	0	0	0	0	0	0	0	0	0	0	0	0	0	0	0	0	-7114.28	3781.39	0	0	-6667.11	0	0	0	0	0	0	0	0	0	0	0	0	0
	N50	B18	N - Dimethyl carbonate by indirect urea method	0	0	0	0	0	0	0	0	0	0	0	0	0	0	0	0	0	0	0	0	0	0	0	0	0	0	0	0	-7114.28	3781.39	0	0	-6667.11	0	0	0	0	0	0	0	0	0	0	0	0	0
	N51	B20	N - Oil refining (2)	0	0	0	0	0	0	0	0	0	0	0	0	0	0	0	0	0	0	0	0	0	0	0	0	0	0	0	0	0	0	0	0	0	-100000	4243.7	10000	0	0	0	0	0	0	0	0	0	0
	N52	B24	N - Polypropylene	0	0	0	0	0	0	0	0	0	0	0	0	0	0	0	0	0	0	0	0	0	0	0	0	0	0	0	0	0	0	0	0	0	0	-10142	0	0	0	0	0	0	0	0	0	0	0
	N53	B25	N - CH3OH to aromatics	0	0	0	0	0	0	0	0	0	0	0	0	0	0	0	0	0	0	0	0	0	0	0	0	0	0	0	0	-66165.7	0	0	0	0	0	0	0	0	0	0	0	0	0	0	0	0	10000
	N54	B26	N - CH3OH from natural gas	0	0	0	0	0	0	0	0	0	0	0	0	0	0	0	0	0	0	0	0	0	0	0	0	0	0	0	0	10000	0	0	-14942.2	0	0	0	0	0	0	0	0	0	0	0	0	0	0
	N55	B27	N - HNO3 by ammoxidation	0	0	0	0	0	10000	0	0	0	0	0	0	0	0	0	0	0	0	0	0	0	0	0	0	0	0	0	0	0	-2702.82	0	0	0	0	0	0	0	0	0	0	0	0	0	0	0	0
	N56	B31	N - Polyethylene	0	0	0	0	0	0	0	0	0	0	0	0	0	0	0	0	0	0	0	0	0	0	0	0	0	0	0	0	0	0	0	0	0	0	0	-10039.6	0	0	0	0	0	0	0	0	0	0
	N57	B34	N - Glycol from ethylene oxide	0	0	0	0	0	0	0	0	0	0	0	0	0	0	0	0	0	0	0	0	0	0	0	0	0	0	0	0	0	0	0	0	0	0	0	0	-7096.77	0	0	0	0	0	0	0	0	0
	N58	B35	N - Ethylene oxide by oxidation	0	0	0	0	0	0	0	0	0	0	0	0	0	0	0	0	0	0	0	0	0	0	0	0	0	0	0	0	0	0	0	0	0	0	0	-6368.24	10000	0	0	0	0	0	0	0	0	0
	N59	B36	N - Ethylene oxide by chlorohydrin method	0	0	0	0	0	0	0	0	0	0	-16094.3	0	0	0	0	0	0	0	0	0	0	0	25192	0	0	0	0	0	0	0	0	0	0	0	0	-6368.24	10000	0	0	0	0	0	0	0	0	0
	N60	B37	N - Styrene by ethylbenzene dehydrogenation	0	0	0	0	0	0	0	0	0	0	0	0	0	0	0	0	0	0	0	0	0	0	0	0	0	0	0	0	0	0	0	0	0	0	0	0	0	-10193.6	0	0	0	0	0	0	0	0
	N61	B39	N - P-phthalic acid	0	0	0	0	0	0	0	0	0	0	0	0	0	0	0	0	0	0	0	0	0	0	0	0	0	0	0	0	0	0	0	0	0	0	0	0	0	0	-6390.58	0	0	0	0	0	0	0
	N62	B49	N - HCN by light oil cracking method	0	0	0	0	0	0	0	0	0	0	0	0	0	0	0	0	0	0	0	0	0	0	0	0	0	0	0	0	0	-12776.8	0	0	0	0	0	0	0	0	0	-5607.99	0	0	0	0	0	0
	N63	B50	N - HCN from CH4 and NH3	0	0	0	0	0	0	0	0	0	0	0	0	0	0	0	0	0	0	0	0	0	0	0	0	0	0	0	0	0	-6301.71	0	0	0	0	0	0	0	0	0	0	-5936.14	0	0	0	0	0
	N64	B51	N - Acrylonitrile by propylene ammoxidation	0	0	0	0	0	0	0	0	0	0	0	0	0	0	0	0	0	0	0	0	0	0	0	0	0	0	0	0	0	-4259.81	0	0	0	0	-8795.24	0	0	0	0	0	0	0	0	0	0	0
	N65	B53	N - Acetonitrile from NH3 and C3H8	0	0	0	0	0	0	0	0	0	0	0	0	0	0	0	0	0	0	0	0	0	0	0	0	0	0	0	0	0	-4148.54	0	0	0	0	0	0	0	0	0	0	3907.88	-10741.5	0	0	0	0
	N66	B54	N - Acetonitrile from C3H8	0	0	0	0	0	0	0	0	0	0	0	0	0	0	0	0	0	0	0	0	6822.89	0	0	0	0	0	0	0	0	-4148.54	0	0	0	0	0	0	0	0	0	0	0	-10741.5	0	0	0	0
	N67	B56	N - Acetone cyanohydrin	0	0	0	0	0	0	0	0	0	0	0	0	0	0	0	0	0	0	0	0	0	0	0	0	0	0	0	0	0	0	0	0	0	0	0	0	0	0	0	0	0	0	-6824.43	10000	0	0
	N68	B57	N - Methacrylate by acetone cyanohydrin method	0	0	0	0	0	0	0	0	0	0	0	0	0	0	0	0	0	0	0	0	0	0	0	0	0	0	0	0	-3200.46	0	0	0	0	0	0	0	0	0	0	0	0	0	0	-8500.65	0	0
	N69	B58	N - Methyl methacrylate from C3H6	0	0	0	0	0	0	0	0	0	0	0	0	0	0	0	0	0	0	0	0	-3368.9	0	0	0	0	0	0	0	-2944.97	0	0	0	0	0	-4424.4	0	0	0	0	0	0	0	0	0	0	0
	N70	B60	N - CH3COOH from CH3OH	0	0	0	0	0	0	0	0	0	0	0	0	0	0	0	0	0	10000	0	0	-4909.77	0	0	0	0	0	0	0	-5616.53	0	0	0	0	0	0	0	0	0	0	0	0	0	0	0	0	0
	N71	B61	N - Acetone by C3H6	0	0	0	0	0	0	0	0	0	0	0	0	0	0	0	0	0	0	0	0	0	0	0	0	0	0	0	0	0	0	0	0	0	0	-7626.67	0	0	0	0	0	0	0	10000	0	0	0
	N72	B62	N - Acetone and phenol	0	0	0	0	0	0	0	0	0	0	0	0	0	0	0	0	0	0	0	0	0	0	0	0	0	0	0	0	0	0	0	0	0	0	-4706.65	0	0	0	0	0	0	0	6171.29	0	0	-8736.85
	N73	B63	N - Bisphenol A	0	0	0	0	0	0	0	0	0	0	0	0	0	0	0	0	0	0	0	0	0	0	0	0	0	0	0	0	0	0	0	0	0	0	0	0	0	0	0	0	0	0	-8678.94	0	0	0
	N74	B65	N - Epichlorohydrin from C3H6	0	0	0	0	0	0	0	0	0	0	-8066.35	0	0	0	0	0	0	0	0	0	0	0	5997.4	0	0	0	0	0	0	0	0	0	0	0	-4787.59	0	0	0	0	0	0	0	0	0	0	0
	N75	B66	N - Epichlorohydrin by acetic acid propylene ester method	0	0	0	0	0	0	0	0	0	0	-8066.35	0	0	0	0	0	0	0	0	0	0	0	5997.4	0	0	0	0	0	0	0	0	0	0	0	-4787.59	0	0	0	0	0	0	0	0	0	0	0
	N76	B68	N - Nitrochlorobenzene	0	0	0	0	0	0	0	0	0	0	-4736.91	0	0	0	0	0	0	0	0	0	0	0	0	0	0	0	0	0	0	0	0	0	0	0	0	0	0	0	0	0	0	0	0	0	-8225.19	0
	N77	B70	N - Nitrobenzene	0	0	0	0	0	-5387.68	0	0	0	0	0	0	0	0	0	0	0	0	0	0	0	0	0	0	0	0	0	0	0	0	0	0	0	0	0	0	0	0	0	0	0	0	0	0	10000	-6678.94
	N78	B72	N - Acrylamide	0	0	0	0	0	0	0	0	0	0	0	0	0	0	0	0	0	0	0	0	0	0	0	0	0	0	0	0	0	0	0	0	0	0	0	0	0	0	0	0	0	0	0	0	0	0
	N79	B75	N - Ethylbenzene by benzene alkylation	0	0	0	0	0	0	0	0	0	0	0	0	0	0	0	0	0	0	0	0	0	0	0	0	0	0	0	0	0	0	0	0	0	0	0	-2781.49	0	10000	0	0	0	0	0	0	0	-7744.81
	N80	B76	N - Formaldehyde	0	0	0	0	0	0	0	0	0	0	0	0	0	0	0	0	0	0	0	0	0	0	0	0	0	0	0	0	0	0	0	0	0	0	0	0	0	0	0	0	-5343.24	0	0	0	0	0
	N81	B79	N - Aniline by catalytic hydrogenation of nitrobenzen	0	0	0	0	0	0	0	0	0	0	0	0	0	0	0	0	0	0	0	0	0	0	0	0	0	0	0	0	0	0	0	0	0	0	0	0	0	0	0	0	0	0	0	0	-13915.1	0
	N82	B80	N - Isocyanate	0	0	0	0	0	0	0	0	0	0	0	0	0	0	0	0	0	0	0	0	0	0	0	0	0	0	0	0	0	0	0	0	0	0	0	0	0	0	0	0	0	0	0	0	0	0
	N83	B82	N - PVC from C3H6	0	0	0	0	0	0	0	0	0	0	-7463.63	0	0	0	0	0	0	0	0	0	0	0	0	0	0	0	0	0	0	0	0	0	0	0	0	-5906.48	0	0	0	0	0	0	0	0	0	0
	N84	B85	N - CPVC	0	0	0	0	0	0	0	0	0	0	-1500	0	0	0	0	0	0	0	0	0	0	0	0	0	0	0	0	0	0	0	0	0	0	0	0	0	0	0	0	0	0	0	0	0	0	0
	N85	B91	N - Speciality resin	0	0	0	0	0	0	0	0	0	0	0	0	0	0	0	0	0	0	0	0	0	0	0	0	0	0	0	0	0	0	0	0	0	0	0	0	0	0	0	0	0	0	0	0	0	0
	N86	B94	N - Chloromethane	0	0	0	0	0	0	0	0	0	0	-7391.45	0	0	0	0	0	0	0	0	0	0	0	0	0	0	0	0	0	-6680.87	0	0	0	0	0	0	0	0	0	0	0	0	0	0	0	0	0
	N87	B95	N - Methyl acetate from CH3OH	0	0	0	0	0	0	0	0	0	0	0	0	0	0	0	0	0	0	0	0	-3980.09	0	0	0	0	0	0	0	-9106.05	0	0	0	0	0	0	0	0	0	0	0	0	0	0	0	0	0
	N88	B96	N - Ethyl alcohol from C2H4	0	0	0	0	0	0	0	0	0	0	0	0	0	0	0	0	0	0	0	0	0	0	0	0	0	0	0	0	0	0	0	0	0	0	0	-6410.05	0	0	0	0	0	0	0	0	0	0
	N89	B97	N - CH3CH2OH from CH3COOH	0	0	0	0	0	0	0	0	0	0	0	0	0	0	0	0	0	-13721.3	0	0	0	0	0	0	0	0	0	0	0	0	0	0	0	0	0	0	0	0	0	0	0	0	0	0	0	0
	N90	B98	N - Ethyl alcohol from CH3COOH	0	0	0	0	0	0	0	0	0	0	0	0	0	0	0	0	0	0	0	0	0	0	0	0	0	0	0	0	6955.22	0	0	0	0	0	0	0	0	0	0	0	0	0	0	0	0	0
	N91	B99	N - Diethyl carbonate	0	0	0	0	0	0	0	0	0	0	0	0	0	0	0	0	0	0	0	0	0	0	0	0	0	0	0	0	6347.5	0	0	0	0	0	0	0	0	0	0	0	0	0	0	0	0	0
	N92	B101	N - Ethylene carbonate	0	0	0	0	0	0	0	0	0	0	0	0	0	0	0	0	0	0	0	0	0	0	0	0	0	0	0	0	0	0	0	0	0	0	0	0	0	0	0	0	0	0	0	0	0	0
	N93	B102	N - Ethylene carbonate ethylene oxide	0	0	0	0	0	0	0	0	0	0	0	0	0	0	0	0	0	0	0	0	0	0	0	0	0	0	0	0	0	0	0	0	0	0	0	0	-5005	0	0	0	0	0	0	0	0	0
	N94	C2	N - Hydrofluoric acid from HF	0	0	0	0	0	0	0	0	0	0	0	0	0	0	0	0	0	0	0	0	0	0	0	0	0	0	0	0	0	0	0	0	0	0	0	0	0	0	0	0	0	0	0	0	0	0
	N95	C4	N - NF3 by synthesis	0	0	0	0	0	0	0	0	0	0	0	0	0	0	0	0	0	0	0	0	0	0	0	0	0	0	0	0	0	-9593	0	0	0	0	0	0	0	0	0	0	0	0	0	0	0	0
	N96	C5	N - NF3 by electrolysis	0	0	0	0	0	0	0	0	0	0	0	0	0	0	0	0	0	0	0	0	0	0	0	0	0	0	0	0	0	0	0	0	0	0	0	0	0	0	0	0	0	0	0	0	0	0
	N97	C6	N - NaF from Na2SiF6	0	0	0	0	0	0	0	0	0	0	0	0	0	0	0	0	0	0	-8419	0	0	0	0	0	0	0	0	0	0	0	0	0	0	0	0	0	0	0	0	0	0	0	0	0	0	0
	N98	C9	N - NH4F from NH3 and HF	0	0	0	0	0	0	0	0	0	0	0	0	0	0	0	0	0	0	0	0	0	0	0	0	0	0	0	0	0	-2657	0	0	0	0	0	0	0	0	0	0	0	0	0	0	0	0
	N99	C10	N - NH4HF2 from H2SiF6	0	0	0	0	0	0	0	0	0	0	0	0	0	0	0	0	0	0	0	0	0	0	0	0	0	0	0	0	0	-2985.6	0	0	0	0	0	0	0	0	0	0	0	0	0	0	0	0
	N100	C11	N - Acidolysis of silicate	0	0	0	0	0	0	0	0	0	0	0	0	0	0	0	0	0	0	0	0	0	0	0	0	0	0	0	0	0	0	0	0	0	0	0	0	0	0	0	0	0	0	0	0	0	0
	N101	C12	N - H2SiF6 by SiF4 hydrolysis	0	0	0	0	0	0	0	0	0	0	0	0	0	0	0	0	0	0	0	0	0	0	0	0	0	0	0	0	0	0	0	0	0	0	0	0	0	0	0	0	0	0	0	0	0	0
	N102	C13	N - SiF4 from Na2SiF6	0	0	0	0	0	0	0	0	0	0	0	0	0	0	0	0	0	0	0	0	0	0	0	0	0	0	0	0	0	0	0	0	0	0	0	0	0	0	0	0	0	0	0	0	0	0
	N103	C15	N - Na2SiF6	0	0	0	0	0	0	0	-6215.18	0	0	0	0	0	0	0	0	0	0	0	0	0	0	0	0	0	0	0	0	0	0	0	0	0	0	0	0	0	0	0	0	0	0	0	0	0	0
	N104	C18	N - F2 by electrolysis	0	0	0	0	0	0	0	0	0	0	0	0	0	0	0	0	0	0	0	0	0	0	0	0	0	0	0	0	0	0	0	0	0	0	0	0	0	0	0	0	0	0	0	0	0	0
	N105	C19	N - KHF2 from KOH	0	0	0	0	0	0	0	0	0	0	0	0	0	0	0	0	0	0	0	0	0	0	0	0	0	0	0	0	0	0	0	0	0	0	0	0	0	0	0	0	0	0	0	0	0	0
	N106	C20	N - H₃PO₄ by wet process	0	0	0	0	0	0	0	0	0	0	0	0	0	0	0	0	0	0	0	0	0	0	0	0	0	0	0	0	0	0	0	0	0	0	0	0	0	0	0	0	0	0	0	0	0	0
	N107	C21	N - Na5P3O10	0	0	0	0	0	0	0	0	0	0	0	0	0	0	0	0	0	0	-7202.98	0	0	0	0	0	0	0	0	0	0	0	0	0	0	0	0	0	0	0	0	0	0	0	0	0	0	0
	N108	C22	N - CaHPO4 from CaCl2	0	0	0	0	0	0	0	8590.54	0	0	0	0	0	0	0	0	0	0	-7789.98	0	0	0	-8156.81	0	0	0	0	0	0	0	0	0	0	0	0	0	0	0	0	0	0	0	0	0	0	0
	N109	C23	N - CaHPO4 from CaCO3	0	0	0	0	0	0	0	0	0	0	0	0	0	0	0	0	0	0	0	0	0	0	0	0	0	0	0	0	0	0	0	0	0	0	0	0	0	0	0	0	0	0	0	0	0	0
	N110	C24	N - NaH2PO4	0	0	0	0	0	0	0	0	0	0	0	0	0	0	0	0	0	0	-4417.05	0	0	0	0	0	0	0	0	0	0	0	0	0	0	0	0	0	0	0	0	0	0	0	0	0	0	0
	N111	C26	N - Na3PO4	0	0	0	0	0	0	0	0	0	0	0	0	0	0	0	0	0	0	-9697.59	0	0	0	0	0	0	0	0	0	0	0	0	0	0	0	0	0	0	0	0	0	0	0	0	0	0	0
	N112	C28	N - H3PO3	0	0	0	0	0	0	0	0	0	0	0	0	0	0	0	0	0	0	0	0	0	0	0	0	0	0	0	0	0	0	0	0	0	0	0	0	0	0	0	0	0	0	0	0	0	0
	N113	C29	N - KH2PO4 from K2CO3	0	0	0	0	0	0	0	0	0	0	0	0	0	0	0	0	0	0	0	0	0	0	0	0	0	0	0	0	0	0	0	0	0	0	0	0	0	0	0	0	0	0	0	0	0	0
	N114	C32	N - (NH4)3PO4	0	0	0	0	0	0	0	0	0	0	0	0	0	0	0	0	0	0	0	0	0	0	0	0	0	0	0	0	0	-3427.06	0	0	0	0	0	0	0	0	0	0	0	0	0	0	0	0
	N115	C33	N - Ammonium polyphosphate from (NH4)3PO4	0	0	0	0	0	0	0	0	0	0	0	0	0	0	0	0	0	0	0	0	0	0	0	0	0	0	0	0	0	7022.39	0	0	-6190.72	0	0	0	0	0	0	0	0	0	0	0	0	0
	N116	C34	N - Ammonium polyphosphate from H₃PO₄	0	0	0	0	0	0	0	0	0	0	0	0	0	0	0	0	0	0	0	0	0	0	0	0	0	0	0	0	0	1755.6	0	0	-6190.72	0	0	0	0	0	0	0	0	0	0	0	0	0
	N117	C37	N - PF5 from HF	0	0	0	0	0	0	0	0	0	0	0	0	0	0	0	0	0	0	0	0	0	0	0	0	0	0	0	0	0	0	0	0	0	0	0	0	0	0	0	0	0	0	0	0	0	0
	N118	C38	N - PF5 from CaF2	0	0	0	0	0	0	0	0	0	0	0	0	0	0	0	0	0	0	0	0	0	0	22025.5	0	0	0	0	0	0	0	0	0	0	0	0	0	0	0	0	0	0	0	0	0	0	0
	N119	C39	N - PCl3	0	0	0	0	0	0	0	0	0	0	-7744.47	0	0	0	0	0	0	0	0	0	0	0	0	0	0	0	0	0	0	0	0	0	0	0	0	0	0	0	0	0	0	0	0	0	0	0
	N120	C40	N - PCl5	0	0	0	0	0	0	0	0	0	0	-6595	0	0	0	0	0	0	0	0	0	0	0	0	0	0	0	0	0	0	0	0	0	0	0	0	0	0	0	0	0	0	0	0	0	0	0
	N121	C44	N - H3BO3 from ludwigite and HCl	0	0	0	0	0	0	0	0	0	0	0	0	0	7786.89	0	0	0	0	0	0	0	0	0	0	0	0	0	0	0	0	0	0	0	0	0	0	0	0	0	0	0	0	0	0	0	0
	N122	C45	N - H3BO3 from ludwigite	0	0	0	0	0	0	0	0	0	0	0	0	0	0	0	0	0	0	0	0	0	0	0	0	0	0	0	0	0	1393.44	0	0	0	0	0	0	0	0	0	0	0	0	0	0	0	0
	N123	C46	N - H3BO3 from saline brine	0	0	0	0	0	0	0	0	0	0	0	0	0	0	0	0	0	0	0	0	0	0	0	0	0	0	0	0	0	0	0	0	0	0	0	0	0	0	0	0	0	0	0	0	0	0
	N124	C47	N - B2O3	0	0	0	0	0	0	0	0	0	0	0	0	0	0	0	0	0	0	0	0	0	0	0	0	0	0	0	0	0	0	0	0	0	0	0	0	0	0	0	0	0	0	0	0	0	0
	N125	C48	N - B	0	0	0	0	0	0	0	0	0	0	0	0	0	44035.6	0	0	0	0	0	0	0	0	0	0	0	0	0	0	0	0	0	0	0	0	0	0	0	0	0	0	0	0	0	0	0	0
	N126	C54	N - BN from borax and NH4Cl	0	0	0	0	0	0	0	11774.1	0	0	0	0	0	0	0	0	0	0	0	0	0	0	0	0	0	0	0	0	0	-3431.32	0	0	0	0	0	0	0	0	0	0	0	0	0	0	0	0
	N127	C55	N - Boronnitride	0	0	0	0	0	0	0	0	0	0	0	0	0	0	0	0	0	0	0	0	0	0	0	0	0	0	0	0	0	-13725.3	0	0	0	0	0	0	0	0	0	0	0	0	0	0	0	0
	N128	C57	N - KBH4	0	0	0	0	0	0	0	0	7415	0	0	0	0	0	0	0	0	0	0	0	0	0	0	0	0	0	0	0	0	0	0	0	0	0	0	0	0	0	0	0	0	0	0	0	0	0
	N129	C59	N - NaBH4	0	0	0	0	-24307.4	0	0	0	0	0	0	0	0	0	0	0	0	0	0	0	0	0	0	0	0	0	0	0	0	0	0	0	0	0	0	0	0	0	0	0	0	0	0	0	0	0
	N130	C60	N - KBF4 from HF	0	0	0	-5921.14	0	0	0	2320.84	0	0	0	0	0	0	0	0	0	0	0	0	0	0	0	0	0	0	0	0	0	0	0	0	0	0	0	0	0	0	0	0	0	0	0	0	0	0
	N131	C61	N - KBF4	0	0	0	-7260	0	0	0	0	0	0	0	0	0	0	0	0	0	0	0	0	0	0	0	0	0	0	0	0	0	0	0	0	0	0	0	0	0	0	0	0	0	0	0	0	0	0
	N132	C62	N - LiBF4	0	0	0	0	0	0	0	0	0	0	0	0	0	0	0	0	0	0	0	0	0	0	0	0	0	0	0	0	0	0	0	0	0	0	0	0	0	0	0	0	0	0	0	0	0	0
	N133	C64	N - Borax by alkali carbonate method	0	0	0	0	0	0	0	0	0	0	0	0	0	0	0	0	0	0	-5267.44	0	0	0	0	0	0	0	0	0	0	0	0	0	0	0	0	0	0	0	0	0	0	0	0	0	0	0
	N134	C66	N - Polysilicon by siemens method	0	0	0	0	0	0	0	0	0	0	0	0	0	0	0	0	0	0	0	0	0	0	0	0	0	0	0	0	0	0	0	0	0	0	0	0	0	0	0	0	0	0	0	0	0	0
	N135	C68	N - Quartz sand	0	0	0	0	0	0	0	0	0	0	0	0	0	0	0	0	0	0	0	0	0	0	0	0	0	0	0	0	0	0	0	0	0	0	0	0	0	0	0	0	0	0	0	0	0	0
	N136	C72	N - Organosilicon	0	0	0	0	0	0	0	0	0	0	0	0	0	0	0	0	0	0	0	0	0	0	0	0	0	0	0	0	0	0	0	0	0	0	0	0	0	0	0	0	0	0	0	0	0	0
	N137	C75	N - Na2O·nSiO2	0	0	0	0	0	0	0	0	0	0	0	0	0	0	0	0	0	0	-8683.12	0	0	0	0	0	0	0	0	0	0	0	0	0	0	0	0	0	0	0	0	0	0	0	0	0	0	0
	N138	D1	N - SrCO3 by carbon reduction	0	0	0	0	0	0	0	0	0	0	0	0	0	0	0	0	0	0	0	0	0	0	0	0	0	0	0	-1914.34	0	0	0	0	0	0	0	0	0	0	0	0	0	0	0	0	0	0
	N139	D2	N - SrCO3 by double decomposition	0	0	0	0	0	0	0	5289.68	0	0	0	0	0	0	0	0	0	0	-7179.32	0	0	0	0	9621.11	0	0	0	0	0	0	0	0	0	0	0	0	0	0	0	0	0	0	0	0	0	0
	N140	D6	N - SrO	0	0	0	0	0	0	0	0	0	0	0	0	0	0	0	0	0	0	0	0	0	0	0	0	0	0	0	0	0	0	0	0	0	0	0	0	0	0	0	0	0	0	0	0	0	0
	N141	D14	N - Pb	0	0	0	0	0	0	0	0	0	0	0	0	0	0	0	0	0	0	0	0	0	0	0	0	0	0	0	0	0	0	0	0	0	0	0	0	0	0	0	0	0	0	0	0	0	0
	N142	D15	N - Zinc leaching	0	0	0	0	0	0	0	0	0	0	0	0	0	0	0	0	0	0	0	0	0	0	0	0	0	0	0	0	0	0	0	0	0	0	0	0	0	0	0	0	0	0	0	0	0	0
	N143	D26	N - Brass	0	0	0	0	0	0	0	0	0	0	0	0	0	0	0	0	0	0	0	0	0	0	0	0	0	0	0	0	0	0	0	0	0	0	0	0	0	0	0	0	0	0	0	0	0	0
	N144	D31	N - Ni	0	0	0	0	0	0	0	0	0	0	0	0	0	0	0	0	0	0	0	0	0	0	0	0	0	0	0	0	0	0	0	0	0	0	0	0	0	0	0	0	0	0	0	0	0	0
	N145	D33	N - High grade Ni matte by grinding-flotation	0	0	0	0	0	0	0	0	0	0	0	0	0	0	0	0	0	0	0	0	0	0	0	0	0	0	0	0	0	0	0	0	0	0	0	0	0	0	0	0	0	0	0	0	0	0
	N146	D34	N - Electrolysis of nickel concentrate	0	0	0	0	0	0	0	0	0	0	0	0	0	0	0	0	0	0	0	0	0	0	0	0	0	0	0	0	0	0	0	0	0	0	0	0	0	0	0	0	0	0	0	0	0	0
	N147	D35	N - Copper concentrate electrolysis	0	0	0	0	0	0	0	0	0	0	0	0	0	0	0	0	0	0	0	0	0	0	0	0	0	0	0	0	0	0	0	0	0	0	0	0	0	0	0	0	0	0	0	0	0	0
	N148	D36	N - NiSO4	0	0	0	0	0	-8404.3	0	0	0	0	0	0	0	0	0	0	0	0	0	0	0	0	0	0	0	0	0	0	0	0	0	0	0	0	0	0	0	0	0	0	0	0	0	0	0	0
	N149	D40	N - ZnO from waste bearing zinc	0	0	0	0	0	0	0	0	0	0	0	0	0	0	0	0	0	0	0	0	0	0	0	0	0	0	0	0	0	0	0	0	0	0	0	0	0	0	0	0	0	0	0	0	0	0
	N150	D41	N - Al₂O₃	0	0	0	0	0	0	0	0	-7845.57	0	0	0	0	0	0	0	0	0	0	0	0	0	0	0	0	0	0	0	0	0	0	0	0	0	0	0	0	0	0	0	0	0	0	0	0	0
	N151	D42	N - Al by electrolysis	0	0	0	0	0	0	0	0	0	0	0	0	0	0	0	0	0	0	0	0	0	0	0	0	0	0	0	0	0	0	0	0	0	0	0	0	0	0	0	0	0	0	0	0	0	0
	N152	D45	N - Hydrometallurgical Cu refining	0	0	0	0	0	0	0	0	0	0	0	0	0	0	0	0	0	0	0	0	0	0	0	0	0	0	0	0	0	0	0	0	0	0	0	0	0	0	0	0	0	0	0	0	0	0
	N153	D46	N - H2SO4	0	0	0	0	0	0	0	0	0	0	0	0	0	0	0	0	0	0	0	0	0	0	0	0	0	0	0	0	0	-293	0	0	0	0	0	0	0	0	0	0	0	0	0	0	0	0
	N154	E1	N - Li2CO3 from saline brine	0	0	0	0	0	0	0	0	0	0	0	0	-12780000	0	0	0	0	0	0	0	0	0	0	0	0	0	0	0	0	0	0	0	0	0	0	0	0	0	0	0	0	0	0	0	0	0
	N155	E12	N - LiOH	0	0	0	0	0	0	0	0	0	0	0	0	0	0	0	0	0	0	0	0	0	0	0	0	0	0	0	0	0	0	0	0	0	0	0	0	0	0	0	0	0	0	0	0	0	0
	N156	E3	N - LiCl	0	0	0	0	0	0	0	0	0	0	0	0	0	0	0	0	0	0	0	0	0	0	0	0	0	0	0	0	0	0	0	0	0	0	0	0	0	0	0	0	0	0	0	0	0	0
	N157	E10	N - LiF from LiOH	0	0	0	0	0	0	0	0	0	0	0	0	0	0	0	0	0	0	0	0	0	0	0	0	0	0	0	0	0	0	0	0	0	0	0	0	0	0	0	0	0	0	0	0	0	0
	N158	E11	N - LiF from Li2CO3	0	0	0	0	0	0	0	0	0	0	0	0	0	0	0	0	0	0	0	0	0	0	0	0	0	0	0	0	0	0	0	0	0	0	0	0	0	0	0	0	0	0	0	0	0	0
	N159	E20	N - Li	0	0	0	0	0	0	0	0	0	0	0	0	0	0	0	0	0	0	0	0	0	0	0	0	0	0	0	0	0	0	0	0	0	0	0	0	0	0	0	0	0	0	0	0	0	0
	N160	E22	N - LiH	0	0	0	0	0	0	0	0	0	0	0	0	0	0	0	0	0	0	0	0	0	0	0	0	0	0	0	0	0	0	0	0	0	0	0	0	0	0	0	0	0	0	0	0	0	0
	N161	E23	N - LiAlH4	0	0	0	0	0	0	0	0	0	0	0	0	0	0	0	0	0	0	0	0	0	0	0	0	0	0	0	0	0	0	0	0	0	0	0	0	0	0	0	0	0	0	0	0	0	0
	N162	E25	N - Li4Ti5O12	0	0	0	0	0	0	0	0	0	0	0	0	0	0	0	0	0	0	0	0	0	0	0	0	0	0	0	0	0	0	0	0	0	0	0	0	0	0	0	0	0	0	0	0	0	0
	N163	E26	N - LiFePO4	0	0	0	0	0	0	0	0	0	0	0	0	0	0	0	0	0	0	0	0	0	0	0	0	0	0	0	0	0	0	0	0	0	0	0	0	0	0	0	0	0	0	0	0	0	0
	N164	E27	N - NMC	0	0	0	0	0	0	0	0	0	0	0	0	0	0	0	0	0	0	0	0	0	0	0	0	0	0	0	0	0	0	0	0	0	0	0	0	0	0	0	0	0	0	0	0	0	0
	N165	E28	N - LiNiO2	0	0	0	0	0	0	0	0	0	0	0	0	0	0	0	0	0	0	0	0	0	0	0	0	0	0	0	0	0	0	0	0	0	0	0	0	0	0	0	0	0	0	0	0	0	0
	N166	E29	N - LiMn2O4	0	0	0	0	0	0	0	0	0	0	0	0	0	0	0	0	0	0	0	0	0	0	0	0	0	0	0	0	0	0	0	0	0	0	0	0	0	0	0	0	0	0	0	0	0	0
	N167	E30	N - Lithium nickel cobalt aluminum oxide	0	0	0	0	0	0	0	0	0	0	0	0	0	0	0	0	0	0	0	0	0	0	0	0	0	0	0	0	0	0	0	0	0	0	0	0	0	0	0	0	0	0	0	0	0	0
	N168	E31	N - LiCoO2	0	0	0	0	0	0	0	0	0	0	0	0	0	0	0	0	0	0	0	0	0	0	0	0	0	0	0	0	0	0	0	0	0	0	0	0	0	0	0	0	0	0	0	0	0	0
	N169	E32	N - LiPF6 from ion exchange method	0	0	0	0	0	0	0	0	0	0	0	0	0	0	0	0	0	0	0	0	0	0	0	0	0	0	0	0	0	0	0	0	0	0	0	0	0	0	0	0	0	0	0	0	0	0
	N170	E33	N - LiPF6 from PF5	0	0	0	0	0	0	0	0	0	0	0	0	0	0	0	0	0	0	0	0	0	0	0	0	0	0	0	0	0	0	0	0	0	0	0	0	0	0	0	0	0	0	0	0	0	0
	N171	E35	N - LiBF4 from BF3	0	0	0	0	0	0	0	0	0	0	0	0	0	0	0	0	0	0	0	0	0	0	0	0	0	0	0	0	0	0	0	0	0	0	0	0	0	0	0	0	0	0	0	0	0	0
	N172	E36	N - Cathode material of lithium ion batteries	0	0	0	0	0	0	0	0	0	0	0	0	0	0	0	0	0	0	0	0	0	0	0	0	0	0	0	0	0	0	0	0	0	0	0	0	0	0	0	0	0	0	0	0	0	0
	N173	E37	N - Anode materials for lithium-ion batteries	0	0	0	0	0	0	0	0	0	0	0	0	0	0	0	0	0	0	0	0	0	0	0	0	0	0	0	0	0	0	0	0	0	0	0	0	0	0	0	0	0	0	0	0	0	0
	N174	E39	N - Lithium-ion battery electrolyte	0	0	0	0	0	0	0	0	0	0	0	0	0	0	0	0	0	0	0	0	0	0	0	0	0	0	0	0	0	0	0	0	0	0	0	0	0	0	0	0	0	0	0	0	0	0
	N175	F2	N - Aerated block	0	0	0	0	0	0	0	0	0	0	0	-2216.67	0	0	0	0	0	0	0	0	0	0	0	0	0	0	0	0	0	0	0	0	0	0	0	0	0	0	0	0	0	0	0	0	0	0
	N176	F3	N - Concrete	0	0	0	0	0	0	0	0	0	0	0	0	0	0	0	0	0	0	0	0	0	0	0	0	0	0	0	0	0	0	0	0	0	0	0	0	0	0	0	0	0	0	0	0	0	0
	N177	F8	N - Cement from coalgangue	0	0	0	0	0	0	0	0	0	0	0	0	0	0	0	0	0	0	0	0	0	0	-659.008	0	0	0	0	0	0	0	0	0	0	0	0	0	0	0	0	0	0	0	0	0	0	0
	N178	F9	N - Baking-free bricks from coalgangue	0	0	0	0	0	0	0	0	0	0	0	-769.333	0	0	0	0	0	0	0	0	0	0	0	0	0	0	0	0	0	0	0	0	0	0	0	0	0	0	0	0	0	0	0	0	0	0
	N179	F15	N - CaCO3 from carbide slag	0	0	0	0	0	0	0	0	0	0	0	10000	0	0	0	0	0	0	0	0	0	0	0	0	-13520	0	0	0	0	0	0	0	0	0	0	0	0	0	0	0	0	0	0	0	0	0
	N180	F16	N - Cement from carbide slag	0	0	0	0	0	0	0	0	0	0	0	0	0	0	0	0	0	0	0	0	0	0	0	0	-7200	0	0	0	0	0	0	0	0	0	0	0	0	0	0	0	0	0	0	0	0	0
	N181	F23	N - Recovery of K and Na from K tail salt	0	0	0	0.0333333	0	0	0	10000	0	0	0	0	0	0	0	0	0	0	0	0	0	0	0	0	0	0	-20000	0	0	0	0	0	0	0	0	0	0	0	0	0	0	0	0	0	0	0
	N182	F24	N - Molten salt	0	0	0	0	0	0	0	0	0	0	0	0	0	0	0	0	0	0	-6700	0	0	0	0	0	0	0	0	0	0	-2320	0	0	0	0	0	0	0	0	0	0	0	0	0	0	0	0
	N183	F25	N - Non-ferrous metallurgical solid waste to construction materials	0	0	0	0	0	0	0	0	0	0	0	0	0	0	0	0	0	0	0	0	0	0	0	0	0	-1500	0	0	0	0	0	0	0	0	0	0	0	0	0	0	0	0	0	0	0	0
	N184	F26	N - Fly ash disposal	0	0	0	0	0	0	0	0	0	0	-8782	0	0	0	0	0	0	0	0	0	0	0	0	0	0	0	0	0	0	0	0	0	0	0	0	0	0	0	0	0	0	0	0	0	0	0
[truncated: 211 more columns]

## Sheet: Sheet-Materials constraints
	The material input restriction is determined by the quantity of various resources that can be extracted annually from the resource location, and the data is obtained through field investigations, expert consultations, and other channels.
		Basic input materials ( 104 ton / yr)	2025	2026	2027	2028	2029	2030	2031	2032	2033	2034	2035	2036	2037	2038	2039	2040	2041	2042	2043	2044	2045	2046	2047	2048	2049	2050	2051	2052	2053	2054	2055
	M2	Halloysite	27690.8	27690.8	27690.8	27690.8	27690.8	27690.8	27690.8	27690.8	27690.8	27690.8	27690.8	27690.8	27690.8	27690.8	27690.8	27690.8	27690.8	27690.8	27690.8	27690.8	27690.8	27690.8	27690.8	27690.8	27690.8	27690.8	27690.8	27690.8	27690.8	27690.8	27690.8
	M3	Magnesium sulfate	100	100	100	100	100	100	100	100	100	100	100	100	100	100	100	100	100	100	100	100	100	100	100	100	100	100	100	100	100	100	100
	M12	quicklime	600	600	600	600	600	600	600	600	600	600	600	600	600	600	600	600	600	600	600	600	600	600	600	600	600	600	600	600	600	600	600
	M16	Potassium salt magnesium alum	70	70	70	70	70	70	70	70	70	70	70	70	70	70	70	70	70	70	70	70	70	70	70	70	70	70	70	70	70	70	70
	M28	Coal	1635	1635	1635	1635	1635	1635	1635	1635	1635	1635	1635	1635	1635	1635	1635	1635	1635	1635	1635	1635	1635	1635	1635	1635	1635	1635	1635	1635	1635	1635	1635
	M32	natural gas	1600	1600	1600	1600	1600	1600	1600	1600	1600	1600	1600	1600	1600	1600	1600	1600	1600	1600	1600	1600	1600	1600	1600	1600	1600	1600	1600	1600	1600	1600	1600
	M34	Oil	300	300	300	300	300	300	300	300	300	300	300	300	300	300	300	300	300	300	300	300	300	300	300	300	300	300	300	300	300	300	300
	M39	Paraxylene	96.6667	96.6667	96.6667	96.6667	96.6667	96.6667	96.6667	96.6667	96.6667	96.6667	96.6667	96.6667	96.6667	96.6667	96.6667	96.6667	96.6667	96.6667	96.6667	96.6667	96.6667	96.6667	96.6667	96.6667	96.6667	96.6667	96.6667	96.6667	96.6667	96.6667	96.6667
	M40	Light oil	100	100	100	100	100	100	100	100	100	100	100	100	100	100	100	100	100	100	100	100	100	100	100	100	100	100	100	100	100	100	100
	M42	Propane	100	100	100	100	100	100	100	100	100	100	100	100	100	100	100	100	100	100	100	100	100	100	100	100	100	100	100	100	100	100	100
	M53	Hydrogen Fluoride	100	100	100	100	100	100	100	100	100	100	100	100	100	100	100	100	100	100	100	100	100	100	100	100	100	100	100	100	100	100	100
	M66	Yellow phosphorus	100	100	100	100	100	100	100	100	100	100	100	100	100	100	100	100	100	100	100	100	100	100	100	100	100	100	100	100	100	100	100
	M67	Magnesium boronite	100	100	100	100	100	100	100	100	100	100	100	100	100	100	100	100	100	100	100	100	100	100	100	100	100	100	100	100	100	100	100
	M71	Boron trichloride	100	100	100	100	100	100	100	100	100	100	100	100	100	100	100	100	100	100	100	100	100	100	100	100	100	100	100	100	100	100	100
	M74	Silicon metal	20	20	20	20	20	20	20	20	20	20	20	20	20	20	20	20	20	20	20	20	20	20	20	20	20	20	20	20	20	20	20
	M75	Silica	100	100	100	100	100	100	100	100	100	100	100	100	100	100	100	100	100	100	100	100	100	100	100	100	100	100	100	100	100	100	100
	M77	Azurite	100	100	100	100	100	100	100	100	100	100	100	100	100	100	100	100	100	100	100	100	100	100	100	100	100	100	100	100	100	100	100
	M79	Lead and zinc concentrate	100	100	100	100	100	100	100	100	100	100	100	100	100	100	100	100	100	100	100	100	100	100	100	100	100	100	100	100	100	100	100
	M81	Nickel and Cobalt Concentrate	100	100	100	100	100	100	100	100	100	100	100	100	100	100	100	100	100	100	100	100	100	100	100	100	100	100	100	100	100	100	100
	M82	High Ice Nickel	99.2181	99.2181	99.2181	99.2181	99.2181	99.2181	99.2181	99.2181	99.2181	99.2181	99.2181	99.2181	99.2181	99.2181	99.2181	99.2181	99.2181	99.2181	99.2181	99.2181	99.2181	99.2181	99.2181	99.2181	99.2181	99.2181	99.2181	99.2181	99.2181	99.2181	99.2181
	M86	Hot-dip galvanized slag	50	50	50	50	50	50	50	50	50	50	50	50	50	50	50	50	50	50	50	50	50	50	50	50	50	50	50	50	50	50	50
	M87	Bauxite	100	100	100	100	100	100	100	100	100	100	100	100	100	100	100	100	100	100	100	100	100	100	100	100	100	100	100	100	100	100	100
	M89	Copper ore	300	300	300	300	300	300	300	300	300	300	300	300	300	300	300	300	300	300	300	300	300	300	300	300	300	300	300	300	300	300	300
	M90	Sulfur dioxide	200	200	200	200	200	200	200	200	200	200	200	200	200	200	200	200	200	200	200	200	200	200	200	200	200	200	200	200	200	200	200
	M97	Boron trifluoride	150	150	150	150	150	150	150	150	150	150	150	150	150	150	150	150	150	150	150	150	150	150	150	150	150	150	150	150	150	150	150
	M99	Graphite	50	50	50	50	50	50	50	50	50	50	50	50	50	50	50	50	50	50	50	50	50	50	50	50	50	50	50	50	50	50	50
	M103	Coal gangue	1000	1000	1000	1000	1000	1000	1000	1000	1000	1000	1000	1000	1000	1000	1000	1000	1000	1000	1000	1000	1000	1000	1000	1000	1000	1000	1000	1000	1000	1000	1000
	M111	Oxygen	50	50	50	50	50	50	50	50	50	50	50	50	50	50	50	50	50	50	50	50	50	50	50	50	50	50	50	50	50	50	50
	M117	Calcium phosphate	50	50	50	50	50	50	50	50	50	50	50	50	50	50	50	50	50	50	50	50	50	50	50	50	50	50	50	50	50	50	50
	M118	Limestone	100	100	100	100	100	100	100	100	100	100	100	100	100	100	100	100	100	100	100	100	100	100	100	100	100	100	100	100	100	100	100
	M121	Fluorspar	1000	1000	1000	1000	1000	1000	1000	1000	1000	1000	1000	1000	1000	1000	1000	1000	1000	1000	1000	1000	1000	1000	1000	1000	1000	1000	1000	1000	1000	1000	1000
	M123	Ammonium bicarbonate	201	201	201	201	201	201	201	201	201	201	201	201	201	201	201	201	201	201	201	201	201	201	201	201	201	201	201	201	201	201	201
	M128	Zinc cutting edges	20	20	20	20	20	20	20	20	20	20	20	20	20	20	20	20	20	20	20	20	20	20	20	20	20	20	20	20	20	20	20
	M129	Cryolite	1000	1000	1000	1000	1000	1000	1000	1000	1000	1000	1000	1000	1000	1000	1000	1000	1000	1000	1000	1000	1000	1000	1000	1000	1000	1000	1000	1000	1000	1000	1000
	M130	Calcium hydroxide	50	50	50	50	50	50	50	50	50	50	50	50	50	50	50	50	50	50	50	50	50	50	50	50	50	50	50	50	50	50	50
	M131	Aluminum chloride	100	100	100	100	100	100	100	100	100	100	100	100	100	100	100	100	100	100	100	100	100	100	100	100	100	100	100	100	100	100	100
	M132	Titanium Dioxide	100	100	100	100	100	100	100	100	100	100	100	100	100	100	100	100	100	100	100	100	100	100	100	100	100	100	100	100	100	100	100
	M133	Iron phosphate	100	100	100	100	100	100	100	100	100	100	100	100	100	100	100	100	100	100	100	100	100	100	100	100	100	100	100	100	100	100	100
	M134	Nickel-cobalt-manganese source	100	100	100	100	100	100	100	100	100	100	100	100	100	100	100	100	100	100	100	100	100	100	100	100	100	100	100	100	100	100	100
	M135	Manganese source	100	100	100	100	100	100	100	100	100	100	100	100	100	100	100	100	100	100	100	100	100	100	100	100	100	100	100	100	100	100	100
	M136	Nickel-cobalt-aluminum source	100	100	100	100	100	100	100	100	100	100	100	100	100	100	100	100	100	100	100	100	100	100	100	100	100	100	100	100	100	100	100
	M137	Cobalt Source	100	100	100	100	100	100	100	100	100	100	100	100	100	100	100	100	100	100	100	100	100	100	100	100	100	100	100	100	100	100	100
	M138	Ammonium hexafluorophosphate	100	100	100	100	100	100	100	100	100	100	100	100	100	100	100	100	100	100	100	100	100	100	100	100	100	100	100	100	100	100	100
	M141	Carbon materials	100	100	100	100	100	100	100	100	100	100	100	100	100	100	100	100	100	100	100	100	100	100	100	100	100	100	100	100	100	100	100
	M142	Lithium borate dioxalate	100	100	100	100	100	100	100	100	100	100	100	100	100	100	100	100	100	100	100	100	100	100	100	100	100	100	100	100	100	100	100
	M144	Sandstone	100	100	100	100	100	100	100	100	100	100	100	100	100	100	100	100	100	100	100	100	100	100	100	100	100	100	100	100	100	100	100
	M146	Nitrogen	100	100	100	100	100	100	100	100	100	100	100	100	100	100	100	100	100	100	100	100	100	100	100	100	100	100	100	100	100	100	100
	M147	Phosphate rock	100	100	100	100	100	100	100	100	100	100	100	100	100	100	100	100	100	100	100	100	100	100	100	100	100	100	100	100	100	100	100
	M148	Carbon source	100	100	100	100	100	100	100	100	100	100	100	100	100	100	100	100	100	100	100	100	100	100	100	100	100	100	100	100	100	100	100
	M149	Aluminum fluoride	50	50	50	50	50	50	50	50	50	50	50	50	50	50	50	50	50	50	50	50	50	50	50	50	50	50	50	50	50	50	50
	M153	clay	100	100	100	100	100	100	100	100	100	100	100	100	100	100	100	100	100	100	100	100	100	100	100	100	100	100	100	100	100	100	100
	M154	Hypochlorous acid	100	100	100	100	100	100	100	100	100	100	100	100	100	100	100	100	100	100	100	100	100	100	100	100	100	100	100	100	100	100	100
	M155	Ammonia	100	100	100	100	100	100	100	100	100	100	100	100	100	100	100	100	100	100	100	100	100	100	100	100	100	100	100	100	100	100	100
	M157	Silicon-carbon materials	100	100	100	100	100	100	100	100	100	100	100	100	100	100	100	100	100	100	100	100	100	100	100	100	100	100	100	100	100	100	100
	M158	Carbonate	100	100	100	100	100	100	100	100	100	100	100	100	100	100	100	100	100	100	100	100	100	100	100	100	100	100	100	100	100	100	100
	M161	Silicon materials	100	100	100	100	100	100	100	100	100	100	100	100	100	100	100	100	100	100	100	100	100	100	100	100	100	100	100	100	100	100	100
	M36	Ethylene	100	100	100	100	100	100	100	100	100	100	100	100	100	100	100	100	100	100	100	100	100	100	100	100	100	100	100	100	100	100	100
	M35	Propylene	100	100	100	100	100	100	100	100	100	100	100	100	100	100	100	100	100	100	100	100	100	100	100	100	100	100	100	100	100	100	100
	M255	Fly ash	4	4	4	4	4	4	4	4	4	4	4	4	4	4	4	4	4	4	4	4	4	4	4	4	4	4	4	4	4	4	4

## Sheet: Sheet-Nodes limitation
	No.	Nodes / materials	2025-lower limit	2026-lower limit	2027-lower limit	2028-lower limit	2029-lower limit	2030-lower limit	2031-lower limit	2032-lower limit	2033-lower limit	2034-lower limit	2035-lower limit	2036-lower limit	2037-lower limit	2038-lower limit	2039-lower limit	2040-lower limit	2041-lower limit	2042-lower limit	2043-lower limit	2044-lower limit	2045-lower limit	2046-lower limit	2047-lower limit	2048-lower limit	2049-lower limit	2050-lower limit	2051-lower limit	2052-lower limit	2053-lower limit	2054-lower limit	2055-lower limit			2025-uper limit	2026-uper limit	2027-uper limit	2028-uper limit	2029-uper limit	2030-uper limit	2031-uper limit	2032-uper limit	2033-uper limit	2034-uper limit	2035-uper limit	2036-uper limit	2037-uper limit	2038-uper limit
	A1	N - Saltern to carnallite	0	0	0	0	0	0	0	0	0	0	0	0	0	0	0	0	0	0	0	0	0	0	0	0	0	0	0	0	0	0	0			0	0	0	0	0	0	0	0	0	0	0	0	0	0
	A2	N - KCl by reverse-current trip flotation	740	740	740	740	740	740	740	740	740	740	740	740	740	740	740	740	740	740	740	740	740	740	740	740	740	740	740	740	740	740	740			1500	1500	1500	1500	1500	1500	1500	1500	1500	1500	1500	1500	1500	1500
	A3	N - K2SO4 by double decomposition	0	0	0	0	0	0	0	0	0	0	0	0	0	0	0	0	0	0	0	0	0	0	0	0	0	0	0	0	0	0	0			65	65	65	65	65	65	65	65	65	65	65	65	65	65
	A4	N - K2CO3 by electrolysis process	0	0	0	0	0	0	0	0	0	0	0	0	0	0	0	0	0	0	0	0	0	0	0	0	0	0	0	0	0	0	0			13	13	13	13	13	13	13	13	13	13	13	13	13	13
	A5	N - KOH	0	0	0	0	0	0	0	0	0	0	0	0	0	0	0	0	0	0	0	0	0	0	0	0	0	0	0	0	0	0	0			13	13	13	13	13	13	13	13	13	13	13	13	13	13
	A7	N - K by substitution method	0	0	0	0	0	0	0	0	0	0	0	0	0	0	0	0	0	0	0	0	0	0	0	0	0	0	0	0	0	0	0			1.3	1.3	1.3	1.3	1.3	1.3	1.3	1.3	1.3	1.3	1.3	1.3	1.3	1.3
	A8	N - NaNO3 by neutralization	0	0	0	0	0	0	0	0	0	0	0	0	0	0	0	0	0	0	0	0	0	0	0	0	0	0	0	0	0	0	0			104	104	104	104	104	104	104	104	104	104	104	104	104	104
	A9	N - KNO3	0	0	0	0	0	0	0	0	0	0	0	0	0	0	0	0	0	0	0	0	0	0	0	0	0	0	0	0	0	0	0			130	130	130	130	130	130	130	130	130	130	130	130	130	130
	A10	N - Chlor-alkali industry	120	120	120	120	120	120	120	120	120	120	120	120	120	120	120	120	120	120	120	120	120	120	120	120	120	120	120	120	120	120	120			130	130	130	130	130	130	130	130	130	130	130	130	130	130
	A11	N - Production of ADC foaming agent	0	0	0	0	0	0	0	0	0	0	0	0	0	0	0	0	0	0	0	0	0	0	0	0	0	0	0	0	0	0	0			26	26	26	26	26	26	26	26	26	26	26	26	26	26
	A12	N - PVC by calcium carbide	200	200	200	200	200	200	200	200	200	200	200	200	200	200	200	200	200	200	200	200	200	200	200	200	200	200	200	200	200	200	200			390	390	390	390	390	390	390	390	390	390	390	390	390	390
	A13	N - HCl	0	0	0	0	0	0	0	0	0	0	0	0	0	0	0	0	0	0	0	0	0	0	0	0	0	0	0	0	0	0	0			26	26	26	26	26	26	26	26	26	26	26	26	26	26
	A14	N - Production of calcium carbide	200	200	200	200	200	200	200	200	200	200	200	200	200	200	200	200	200	200	200	200	200	200	200	200	200	200	200	200	200	200	200			260	260	260	260	260	260	260	260	260	260	260	260	260	260
	A15	N - Na2CO3 by alkaline process	0	0	0	0	0	0	0	0	0	0	0	0	0	0	0	0	0	0	0	0	0	0	0	0	0	0	0	0	0	0	0			390	390	390	390	390	390	390	390	390	390	390	390	390	390
	A16	N - Na by electrolysis	0	0	0	0	0	0	0	0	0	0	0	0	0	0	0	0	0	0	0	0	0	0	0	0	0	0	0	0	0	0	0			1.3	1.3	1.3	1.3	1.3	1.3	1.3	1.3	1.3	1.3	1.3	1.3	1.3	1.3
	A17	N - Dehydration of old brine	100	100	100	100	100	100	100	100	100	100	100	100	100	100	100	100	100	100	100	100	100	100	100	100	100	100	100	100	100	100	100			130	130	130	130	130	130	130	130	130	130	130	130	130	130
	A18	N - Mg by electrolysis	0	0	0	0	0	0	0	0	0	0	0	0	0	0	0	0	0	0	0	0	0	0	0	0	0	0	0	0	0	0	0			9.1	9.1	9.1	9.1	9.1	9.1	9.1	9.1	9.1	9.1	9.1	9.1	9.1	9.1
	A20	N - Mg(OH)2 by NH3 precipitation	0	0	0	0	0	0	0	0	0	0	0	0	0	0	0	0	0	0	0	0	0	0	0	0	0	0	0	0	0	0	0			39	39	39	39	39	39	39	39	39	39	39	39	39	39
	A22	N - MgO	0	0	0	0	0	0	0	0	0	0	0	0	0	0	0	0	0	0	0	0	0	0	0	0	0	0	0	0	0	0	0			13	13	13	13	13	13	13	13	13	13	13	13	13	13
	A29	N - Kainite	0	0	0	0	0	0	0	0	0	0	0	0	0	0	0	0	0	0	0	0	0	0	0	0	0	0	0	0	0	0	0			0	0	0	0	0	0	0	0	0	0	0	0	0	0
	A30	N - Potash magnesium sulphate fertilizer	55	55	55	55	55	55	55	55	55	55	55	55	55	55	55	55	55	55	55	55	55	55	55	55	55	55	55	55	55	55	55			78	78	78	78	78	78	78	78	78	78	78	78	78	78
	A31	N - KClO4	0	0	0	0	0	0	0	0	0	0	0	0	0	0	0	0	0	0	0	0	0	0	0	0	0	0	0	0	0	0	0			6.5	6.5	6.5	6.5	6.5	6.5	6.5	6.5	6.5	6.5	6.5	6.5	6.5	6.5
	A32	N - NaClO3	0	0	0	0	0	0	0	0	0	0	0	0	0	0	0	0	0	0	0	0	0	0	0	0	0	0	0	0	0	0	0			13	13	13	13	13	13	13	13	13	13	13	13	13	13
	A33	N - NaCl	0	0	0	0	0	0	0	0	0	0	0	0	0	0	0	0	0	0	0	0	0	0	0	0	0	0	0	0	0	0	0			91	91	91	91	91	91	91	91	91	91	91	91	91	91
	A34	N - C4H7NaO4 from Na2CO3	0	0	0	0	0	0	0	0	0	0	0	0	0	0	0	0	0	0	0	0	0	0	0	0	0	0	0	0	0	0	0			13	13	13	13	13	13	13	13	13	13	13	13	13	13
	A35	N - Na2S2O3 from Na2S	0	0	0	0	0	0	0	0	0	0	0	0	0	0	0	0	0	0	0	0	0	0	0	0	0	0	0	0	0	0	0			13	13	13	13	13	13	13	13	13	13	13	13	13	13
	A36	N - Na2S2O3 from Na2SO3	0	0	0	0	0	0	0	0	0	0	0	0	0	0	0	0	0	0	0	0	0	0	0	0	0	0	0	0	0	0	0			13	13	13	13	13	13	13	13	13	13	13	13	13	13
	A38	N- C2H2 from calcium carbide	0	0	0	0	0	0	0	0	0	0	0	0	0	0	0	0	0	0	0	0	0	0	0	0	0	0	0	0	0	0	0			13	13	13	13	13	13	13	13	13	13	13	13	13	13
	A40	N - Compound fertilizer	0	0	0	0	0	0	0	0	0	0	0	0	0	0	0	0	0	0	0	0	0	0	0	0	0	0	0	0	0	0	0			390	390	390	390	390	390	390	390	390	390	390	390	390	390
	A42	N - HCOONa from CO	0	0	0	0	0	0	0	0	0	0	0	0	0	0	0	0	0	0	0	0	0	0	0	0	0	0	0	0	0	0	0			13	13	13	13	13	13	13	13	13	13	13	13	13	13
	A43	N - Na2S2O4 from HCOONa	0	0	0	0	0	0	0	0	0	0	0	0	0	0	0	0	0	0	0	0	0	0	0	0	0	0	0	0	0	0	0			13	13	13	13	13	13	13	13	13	13	13	13	13	13
	A45	N - Ca by electrolysis	0	0	0	0	0	0	0	0	0	0	0	0	0	0	0	0	0	0	0	0	0	0	0	0	0	0	0	0	0	0	0			2.6	2.6	2.6	2.6	2.6	2.6	2.6	2.6	2.6	2.6	2.6	2.6	2.6	2.6
	A48	N - Na2S	0	0	0	0	0	0	0	0	0	0	0	0	0	0	0	0	0	0	0	0	0	0	0	0	0	0	0	0	0	0	0			13	13	13	13	13	13	13	13	13	13	13	13	13	13
	A51	N - Na2CO3 by ammoniasoda process	5	5	5	5	5	5	5	5	5	5	5	5	5	5	5	5	5	5	5	5	5	5	5	5	5	5	5	5	5	5	5			390	390	390	390	390	390	390	390	390	390	390	390	390	390
	A52	N - CaCl2 from waste ammonia liquid	5	5	5	5	5	5	5	5	5	5	5	5	5	5	5	5	5	5	5	5	5	5	5	5	5	5	5	5	5	5	5			130	130	130	130	130	130	130	130	130	130	130	130	130	130
	A53	N - NaNO3 by neutralization	0	0	0	0	0	0	0	0	0	0	0	0	0	0	0	0	0	0	0	0	0	0	0	0	0	0	0	0	0	0	0			26	26	26	26	26	26	26	26	26	26	26	26	26	26
	A55	N - MgCO3 by MgCl2	0	0	0	0	0	0	0	0	0	0	0	0	0	0	0	0	0	0	0	0	0	0	0	0	0	0	0	0	0	0	0			26	26	26	26	26	26	26	26	26	26	26	26	26	26
	A56	N - Recovery of K and Na from K tail salt	0	0	0	0	0	0	0	0	0	0	0	0	0	0	0	0	0	0	0	0	0	0	0	0	0	0	0	0	0	0	0			1040	1040	1040	1040	1040	1040	1040	1040	1040	1040	1040	1040	1040	1040
	B1	N - Coking	0	0	0	0	0	0	0	0	0	0	0	0	0	0	0	0	0	0	0	0	0	0	0	0	0	0	0	0	0	0	0			390	390	390	390	390	390	390	390	390	390	390	390	390	390
	B2	N - CH3OH from coal	100	100	100	100	100	100	100	100	100	100	100	100	100	100	100	100	100	100	100	100	100	100	100	100	100	100	100	100	100	100	100			650	650	650	650	650	650	650	650	650	650	650	650	650	650
	B3	N - MTO	0	0	0	0	0	0	0	0	0	0	0	0	0	0	0	0	0	0	0	0	0	0	0	0	0	0	0	0	0	0	0			390	390	390	390	390	390	390	390	390	390	390	390	390	390
	B4	N - NH3 from coal	30	30	30	30	30	30	30	30	30	30	30	30	30	30	30	30	30	30	30	30	30	30	30	30	30	30	30	30	30	30	30			39	39	39	39	39	39	39	39	39	39	39	39	39	39
	B5	N - Syngas from coal	0	0	0	0	0	0	0	0	0	0	0	0	0	0	0	0	0	0	0	0	0	0	0	0	0	0	0	0	0	0	0			0	0	0	0	0	0	0	0	0	0	0	0	0	0
	B6	N - Urea from NH3	60	60	60	60	60	60	60	60	60	60	60	60	60	60	60	60	60	60	60	60	60	60	60	60	60	60	60	60	60	60	60			104	104	104	104	104	104	104	104	104	104	104	104	104	104
	B7	N - PVC by oxy-chlorination	0	0	0	0	0	0	0	0	0	0	0	0	0	0	0	0	0	0	0	0	0	0	0	0	0	0	0	0	0	0	0			130	130	130	130	130	130	130	130	130	130	130	130	130	130
	B12	N - Dimethyl ether from coal	0	0	0	0	0	0	0	0	0	0	0	0	0	0	0	0	0	0	0	0	0	0	0	0	0	0	0	0	0	0	0			65	65	65	65	65	65	65	65	65	65	65	65	65	65
	B13	N - Thermal cracking of natural gas (1)	0	0	0	0	0	0	0	0	0	0	0	0	0	0	0	0	0	0	0	0	0	0	0	0	0	0	0	0	0	0	0			0	0	0	0	0	0	0	0	0	0	0	0	0	0
	B16	N - Dimethyl carbonate by methanol carbonyl process	0	0	0	0	0	0	0	0	0	0	0	0	0	0	0	0	0	0	0	0	0	0	0	0	0	0	0	0	0	0	0			52	52	52	52	52	52	52	52	52	52	52	52	52	52
	B17	N - DMC by direct alcoholysis of urea	0	0	0	0	0	0	0	0	0	0	0	0	0	0	0	0	0	0	0	0	0	0	0	0	0	0	0	0	0	0	0			52	52	52	52	52	52	52	52	52	52	52	52	52	52
	B18	N - Dimethyl carbonate by indirect urea method	10	10	10	10	10	10	10	10	10	10	10	10	10	10	10	10	10	10	10	10	10	10	10	10	10	10	10	10	10	10	10			52	52	52	52	52	52	52	52	52	52	52	52	52	52
	B20	N - Oil refining (2)	0	0	0	0	0	0	0	0	0	0	0	0	0	0	0	0	0	0	0	0	0	0	0	0	0	0	0	0	0	0	0			0	0	0	0	0	0	0	0	0	0	0	0	0	0
	B24	N - Polypropylene	0	0	0	0	0	0	0	0	0	0	0	0	0	0	0	0	0	0	0	0	0	0	0	0	0	0	0	0	0	0	0			6.5	6.5	6.5	6.5	6.5	6.5	6.5	6.5	6.5	6.5	6.5	6.5	6.5	6.5
	B25	N - CH3OH to aromatics	0	0	0	0	0	0	0	0	0	0	0	0	0	0	0	0	0	0	0	0	0	0	0	0	0	0	0	0	0	0	0			195	195	195	195	195	195	195	195	195	195	195	195	195	195
	B26	N - CH3OH from natural gas	0	0	0	0	0	0	0	0	0	0	0	0	0	0	0	0	0	0	0	0	0	0	0	0	0	0	0	0	0	0	0			104	104	104	104	104	104	104	104	104	104	104	104	104	104
	B27	N - HNO3 by ammoxidation	0	0	0	0	0	0	0	0	0	0	0	0	0	0	0	0	0	0	0	0	0	0	0	0	0	0	0	0	0	0	0			26	26	26	26	26	26	26	26	26	26	26	26	26	26
	B31	N - Polyethylene	0	0	0	0	0	0	0	0	0	0	0	0	0	0	0	0	0	0	0	0	0	0	0	0	0	0	0	0	0	0	0			26	26	26	26	26	26	26	26	26	26	26	26	26	26
	B34	N - Glycol from ethylene oxide	0	0	0	0	0	0	0	0	0	0	0	0	0	0	0	0	0	0	0	0	0	0	0	0	0	0	0	0	0	0	0			13	13	13	13	13	13	13	13	13	13	13	13	13	13
	B35	N - Ethylene oxide by oxidation	0	0	0	0	0	0	0	0	0	0	0	0	0	0	0	0	0	0	0	0	0	0	0	0	0	0	0	0	0	0	0			13	13	13	13	13	13	13	13	13	13	13	13	13	13
	B36	N - Ethylene oxide by chlorohydrin method	0	0	0	0	0	0	0	0	0	0	0	0	0	0	0	0	0	0	0	0	0	0	0	0	0	0	0	0	0	0	0			0	0	0	0	0	0	0	0	0	0	0	0	0	0
	B37	N - Styrene by ethylbenzene dehydrogenation	0	0	0	0	0	0	0	0	0	0	0	0	0	0	0	0	0	0	0	0	0	0	0	0	0	0	0	0	0	0	0			39	39	39	39	39	39	39	39	39	39	39	39	39	39
	B39	N - P-phthalic acid	0	0	0	0	0	0	0	0	0	0	0	0	0	0	0	0	0	0	0	0	0	0	0	0	0	0	0	0	0	0	0			39	39	39	39	39	39	39	39	39	39	39	39	39	39
	B49	N - HCN by light oil cracking method	0	0	0	0	0	0	0	0	0	0	0	0	0	0	0	0	0	0	0	0	0	0	0	0	0	0	0	0	0	0	0			6.5	6.5	6.5	6.5	6.5	6.5	6.5	6.5	6.5	6.5	6.5	6.5	6.5	6.5
	B50	N - HCN from CH4 and NH3	0	0	0	0	0	0	0	0	0	0	0	0	0	0	0	0	0	0	0	0	0	0	0	0	0	0	0	0	0	0	0			6.5	6.5	6.5	6.5	6.5	6.5	6.5	6.5	6.5	6.5	6.5	6.5	6.5	6.5
	B51	N - Acrylonitrile by propylene ammoxidation	0	0	0	0	0	0	0	0	0	0	0	0	0	0	0	0	0	0	0	0	0	0	0	0	0	0	0	0	0	0	0			91	91	91	91	91	91	91	91	91	91	91	91	91	91
	B53	N - Acetonitrile from NH3 and C3H8	0	0	0	0	0	0	0	0	0	0	0	0	0	0	0	0	0	0	0	0	0	0	0	0	0	0	0	0	0	0	0			6.5	6.5	6.5	6.5	6.5	6.5	6.5	6.5	6.5	6.5	6.5	6.5	6.5	6.5
	B54	N - Acetonitrile from C3H8	0	0	0	0	0	0	0	0	0	0	0	0	0	0	0	0	0	0	0	0	0	0	0	0	0	0	0	0	0	0	0			6.5	6.5	6.5	6.5	6.5	6.5	6.5	6.5	6.5	6.5	6.5	6.5	6.5	6.5
	B56	N - Acetone cyanohydrin	0	0	0	0	0	0	0	0	0	0	0	0	0	0	0	0	0	0	0	0	0	0	0	0	0	0	0	0	0	0	0			32.5	32.5	32.5	32.5	32.5	32.5	32.5	32.5	32.5	32.5	32.5	32.5	32.5	32.5
	B57	N - Methacrylate by acetone cyanohydrin method	0	0	0	0	0	0	0	0	0	0	0	0	0	0	0	0	0	0	0	0	0	0	0	0	0	0	0	0	0	0	0			45.5	45.5	45.5	45.5	45.5	45.5	45.5	45.5	45.5	45.5	45.5	45.5	45.5	45.5
	B58	N - Methyl methacrylate from C3H6	0	0	0	0	0	0	0	0	0	0	0	0	0	0	0	0	0	0	0	0	0	0	0	0	0	0	0	0	0	0	0			45.5	45.5	45.5	45.5	45.5	45.5	45.5	45.5	45.5	45.5	45.5	45.5	45.5	45.5
	B60	N - CH3COOH from CH3OH	0	0	0	0	0	0	0	0	0	0	0	0	0	0	0	0	0	0	0	0	0	0	0	0	0	0	0	0	0	0	0			13	13	13	13	13	13	13	13	13	13	13	13	13	13
	B61	N - Acetone by C3H6	0	0	0	0	0	0	0	0	0	0	0	0	0	0	0	0	0	0	0	0	0	0	0	0	0	0	0	0	0	0	0			39	39	39	39	39	39	39	39	39	39	39	39	39	39
	B62	N - Acetone and phenol	0	0	0	0	0	0	0	0	0	0	0	0	0	0	0	0	0	0	0	0	0	0	0	0	0	0	0	0	0	0	0			39	39	39	39	39	39	39	39	39	39	39	39	39	39
	B63	N - Bisphenol A	0	0	0	0	0	0	0	0	0	0	0	0	0	0	0	0	0	0	0	0	0	0	0	0	0	0	0	0	0	0	0			45.5	45.5	45.5	45.5	45.5	45.5	45.5	45.5	45.5	45.5	45.5	45.5	45.5	45.5
	B65	N - Epichlorohydrin from C3H6	0	0	0	0	0	0	0	0	0	0	0	0	0	0	0	0	0	0	0	0	0	0	0	0	0	0	0	0	0	0	0			19.5	19.5	19.5	19.5	19.5	19.5	19.5	19.5	19.5	19.5	19.5	19.5	19.5	19.5
	B66	N - Epichlorohydrin by acetic acid propylene ester method	0	0	0	0	0	0	0	0	0	0	0	0	0	0	0	0	0	0	0	0	0	0	0	0	0	0	0	0	0	0	0			19.5	19.5	19.5	19.5	19.5	19.5	19.5	19.5	19.5	19.5	19.5	19.5	19.5	19.5
	B68	N - Nitrochlorobenzene	0	0	0	0	0	0	0	0	0	0	0	0	0	0	0	0	0	0	0	0	0	0	0	0	0	0	0	0	0	0	0			1.3	1.3	1.3	1.3	1.3	1.3	1.3	1.3	1.3	1.3	1.3	1.3	1.3	1.3
	B70	N - Nitrobenzene	0	0	0	0	0	0	0	0	0	0	0	0	0	0	0	0	0	0	0	0	0	0	0	0	0	0	0	0	0	0	0			6.5	6.5	6.5	6.5	6.5	6.5	6.5	6.5	6.5	6.5	6.5	6.5	6.5	6.5
	B72	N - Acrylamide	0	0	0	0	0	0	0	0	0	0	0	0	0	0	0	0	0	0	0	0	0	0	0	0	0	0	0	0	0	0	0			13	13	13	13	13	13	13	13	13	13	13	13	13	13
	B75	N - Ethylbenzene by benzene alkylation	0	0	0	0	0	0	0	0	0	0	0	0	0	0	0	0	0	0	0	0	0	0	0	0	0	0	0	0	0	0	0			65	65	65	65	65	65	65	65	65	65	65	65	65	65
	B76	N - Formaldehyde	0	0	0	0	0	0	0	0	0	0	0	0	0	0	0	0	0	0	0	0	0	0	0	0	0	0	0	0	0	0	0			52	52	52	52	52	52	52	52	52	52	52	52	52	52
	B79	N - Aniline by catalytic hydrogenation of nitrobenzen	0	0	0	0	0	0	0	0	0	0	0	0	0	0	0	0	0	0	0	0	0	0	0	0	0	0	0	0	0	0	0			13	13	13	13	13	13	13	13	13	13	13	13	13	13
	B80	N - Isocyanate	0	0	0	0	0	0	0	0	0	0	0	0	0	0	0	0	0	0	0	0	0	0	0	0	0	0	0	0	0	0	0			26	26	26	26	26	26	26	26	26	26	26	26	26	26
	B82	N - PVC from C3H6	0	0	0	0	0	0	0	0	0	0	0	0	0	0	0	0	0	0	0	0	0	0	0	0	0	0	0	0	0	0	0			286	286	286	286	286	286	286	286	286	286	286	286	286	286
	B85	N - CPVC	0	0	0	0	0	0	0	0	0	0	0	0	0	0	0	0	0	0	0	0	0	0	0	0	0	0	0	0	0	0	0			19.5	19.5	19.5	19.5	19.5	19.5	19.5	19.5	19.5	19.5	19.5	19.5	19.5	19.5
	B91	N - Speciality resin	0	0	0	0	0	0	0	0	0	0	0	0	0	0	0	0	0	0	0	0	0	0	0	0	0	0	0	0	0	0	0			0	0	0	0	0	0	0	0	0	0	0	0	0	0
	B94	N - Chloromethane	0	0	0	0	0	0	0	0	0	0	0	0	0	0	0	0	0	0	0	0	0	0	0	0	0	0	0	0	0	0	0			65	65	65	65	65	65	65	65	65	65	65	65	65	65
	B95	N - Methyl acetate from CH3OH	0	0	0	0	0	0	0	0	0	0	0	0	0	0	0	0	0	0	0	0	0	0	0	0	0	0	0	0	0	0	0			13	13	13	13	13	13	13	13	13	13	13	13	13	13
	B96	N - Ethyl alcohol from C2H4	0	0	0	0	0	0	0	0	0	0	0	0	0	0	0	0	0	0	0	0	0	0	0	0	0	0	0	0	0	0	0			0	0	0	0	0	0	0	0	0	0	0	0	0	0
	B97	N - CH3CH2OH from CH3COOH	0	0	0	0	0	0	0	0	0	0	0	0	0	0	0	0	0	0	0	0	0	0	0	0	0	0	0	0	0	0	0			0	0	0	0	0	0	0	0	0	0	0	0	0	0
	B98	N - Ethyl alcohol from CH3COOH	0	0	0	0	0	0	0	0	0	0	0	0	0	0	0	0	0	0	0	0	0	0	0	0	0	0	0	0	0	0	0			0	0	0	0	0	0	0	0	0	0	0	0	0	0
	B99	N - Diethyl carbonate	0	0	0	0	0	0	0	0	0	0	0	0	0	0	0	0	0	0	0	0	0	0	0	0	0	0	0	0	0	0	0			13	13	13	13	13	13	13	13	13	13	13	13	13	13
	B101	N - Ethylene carbonate	0	0	0	0	0	0	0	0	0	0	0	0	0	0	0	0	0	0	0	0	0	0	0	0	0	0	0	0	0	0	0			13	13	13	13	13	13	13	13	13	13	13	13	13	13
	B102	N - Ethylene carbonate ethylene oxide	0	0	0	0	0	0	0	0	0	0	0	0	0	0	0	0	0	0	0	0	0	0	0	0	0	0	0	0	0	0	0			13	13	13	13	13	13	13	13	13	13	13	13	13	13
	C2	N - Hydrofluoric acid from HF	0	0	0	0	0	0	0	0	0	0	0	0	0	0	0	0	0	0	0	0	0	0	0	0	0	0	0	0	0	0	0			6.5	6.5	6.5	6.5	6.5	6.5	6.5	6.5	6.5	6.5	6.5	6.5	6.5	6.5
	C4	N - NF3 by synthesis	0	0	0	0	0	0	0	0	0	0	0	0	0	0	0	0	0	0	0	0	0	0	0	0	0	0	0	0	0	0	0			1.3	1.3	1.3	1.3	1.3	1.3	1.3	1.3	1.3	1.3	1.3	1.3	1.3	1.3
	C5	N - NF3 by electrolysis	0	0	0	0	0	0	0	0	0	0	0	0	0	0	0	0	0	0	0	0	0	0	0	0	0	0	0	0	0	0	0			0	0	0	0	0	0	0	0	0	0	0	0	0	0
	C6	N - NaF from Na2SiF6	0	0	0	0	0	0	0	0	0	0	0	0	0	0	0	0	0	0	0	0	0	0	0	0	0	0	0	0	0	0	0			6.5	6.5	6.5	6.5	6.5	6.5	6.5	6.5	6.5	6.5	6.5	6.5	6.5	6.5
	C9	N - NH4F from NH3 and HF	0	0	0	0	0	0	0	0	0	0	0	0	0	0	0	0	0	0	0	0	0	0	0	0	0	0	0	0	0	0	0			2.6	2.6	2.6	2.6	2.6	2.6	2.6	2.6	2.6	2.6	2.6	2.6	2.6	2.6
	C10	N - NH4HF2 from H2SiF6	0	0	0	0	0	0	0	0	0	0	0	0	0	0	0	0	0	0	0	0	0	0	0	0	0	0	0	0	0	0	0			2.6	2.6	2.6	2.6	2.6	2.6	2.6	2.6	2.6	2.6	2.6	2.6	2.6	2.6
	C11	N - Acidolysis of silicate	0	0	0	0	0	0	0	0	0	0	0	0	0	0	0	0	0	0	0	0	0	0	0	0	0	0	0	0	0	0	0			0	0	0	0	0	0	0	0	0	0	0	0	0	0
	C12	N - H2SiF6 by SiF4 hydrolysis	0	0	0	0	0	0	0	0	0	0	0	0	0	0	0	0	0	0	0	0	0	0	0	0	0	0	0	0	0	0	0			0	0	0	0	0	0	0	0	0	0	0	0	0	0
	C13	N - SiF4 from Na2SiF6	0	0	0	0	0	0	0	0	0	0	0	0	0	0	0	0	0	0	0	0	0	0	0	0	0	0	0	0	0	0	0			0	0	0	0	0	0	0	0	0	0	0	0	0	0
	C15	N - Na2SiF6	0	0	0	0	0	0	0	0	0	0	0	0	0	0	0	0	0	0	0	0	0	0	0	0	0	0	0	0	0	0	0			13	13	13	13	13	13	13	13	13	13	13	13	13	13
	C18	N - F2 by electrolysis	0	0	0	0	0	0	0	0	0	0	0	0	0	0	0	0	0	0	0	0	0	0	0	0	0	0	0	0	0	0	0			0	0	0	0	0	0	0	0	0	0	0	0	0	0
	C19	N - KHF2 from KOH	0	0	0	0	0	0	0	0	0	0	0	0	0	0	0	0	0	0	0	0	0	0	0	0	0	0	0	0	0	0	0			0	0	0	0	0	0	0	0	0	0	0	0	0	0
	C20	N - H₃PO₄ by wet process	0	0	0	0	0	0	0	0	0	0	0	0	0	0	0	0	0	0	0	0	0	0	0	0	0	0	0	0	0	0	0			26	26	26	26	26	26	26	26	26	26	26	26	26	26
	C21	N - Na5P3O10	0	0	0	0	0	0	0	0	0	0	0	0	0	0	0	0	0	0	0	0	0	0	0	0	0	0	0	0	0	0	0			13	13	13	13	13	13	13	13	13	13	13	13	13	13
	C22	N - CaHPO4 from CaCl2	0	0	0	0	0	0	0	0	0	0	0	0	0	0	0	0	0	0	0	0	0	0	0	0	0	0	0	0	0	0	0			26	26	26	26	26	26	26	26	26	26	26	26	26	26
	C23	N - CaHPO4 from CaCO3	0	0	0	0	0	0	0	0	0	0	0	0	0	0	0	0	0	0	0	0	0	0	0	0	0	0	0	0	0	0	0			26	26	26	26	26	26	26	26	26	26	26	26	26	26
	C24	N - NaH2PO4	0	0	0	0	0	0	0	0	0	0	0	0	0	0	0	0	0	0	0	0	0	0	0	0	0	0	0	0	0	0	0			13	13	13	13	13	13	13	13	13	13	13	13	13	13
	C26	N - Na3PO4	0	0	0	0	0	0	0	0	0	0	0	0	0	0	0	0	0	0	0	0	0	0	0	0	0	0	0	0	0	0	0			13	13	13	13	13	13	13	13	13	13	13	13	13	13
	C28	N - H3PO3	0	0	0	0	0	0	0	0	0	0	0	0	0	0	0	0	0	0	0	0	0	0	0	0	0	0	0	0	0	0	0			6.5	6.5	6.5	6.5	6.5	6.5	6.5	6.5	6.5	6.5	6.5	6.5	6.5	6.5
	C29	N - KH2PO4 from K2CO3	0	0	0	0	0	0	0	0	0	0	0	0	0	0	0	0	0	0	0	0	0	0	0	0	0	0	0	0	0	0	0			13	13	13	13	13	13	13	13	13	13	13	13	13	13
	C32	N - (NH4)3PO4	0	0	0	0	0	0	0	0	0	0	0	0	0	0	0	0	0	0	0	0	0	0	0	0	0	0	0	0	0	0	0			65	65	65	65	65	65	65	65	65	65	65	65	65	65
	C33	N - Ammonium polyphosphate from (NH4)3PO4	0	0	0	0	0	0	0	0	0	0	0	0	0	0	0	0	0	0	0	0	0	0	0	0	0	0	0	0	0	0	0			13	13	13	13	13	13	13	13	13	13	13	13	13	13
	C34	N - Ammonium polyphosphate from H₃PO₄	0	0	0	0	0	0	0	0	0	0	0	0	0	0	0	0	0	0	0	0	0	0	0	0	0	0	0	0	0	0	0			13	13	13	13	13	13	13	13	13	13	13	13	13	13
	C37	N - PF5 from HF	0	0	0	0	0	0	0	0	0	0	0	0	0	0	0	0	0	0	0	0	0	0	0	0	0	0	0	0	0	0	0			2.6	2.6	2.6	2.6	2.6	2.6	2.6	2.6	2.6	2.6	2.6	2.6	2.6	2.6
	C38	N - PF5 from CaF2	0	0	0	0	0	0	0	0	0	0	0	0	0	0	0	0	0	0	0	0	0	0	0	0	0	0	0	0	0	0	0			2.6	2.6	2.6	2.6	2.6	2.6	2.6	2.6	2.6	2.6	2.6	2.6	2.6	2.6
	C39	N - PCl3	0	0	0	0	0	0	0	0	0	0	0	0	0	0	0	0	0	0	0	0	0	0	0	0	0	0	0	0	0	0	0			6.5	6.5	6.5	6.5	6.5	6.5	6.5	6.5	6.5	6.5	6.5	6.5	6.5	6.5
	C40	N - PCl5	0	0	0	0	0	0	0	0	0	0	0	0	0	0	0	0	0	0	0	0	0	0	0	0	0	0	0	0	0	0	0			6.5	6.5	6.5	6.5	6.5	6.5	6.5	6.5	6.5	6.5	6.5	6.5	6.5	6.5
	C44	N - H3BO3 from ludwigite and HCl	0	0	0	0	0	0	0	0	0	0	0	0	0	0	0	0	0	0	0	0	0	0	0	0	0	0	0	0	0	0	0			0	0	0	0	0	0	0	0	0	0	0	0	0	0
	C45	N - H3BO3 from ludwigite	0	0	0	0	0	0	0	0	0	0	0	0	0	0	0	0	0	0	0	0	0	0	0	0	0	0	0	0	0	0	0			0	0	0	0	0	0	0	0	0	0	0	0	0	0
	C46	N - H3BO3 from saline brine	0	0	0	0	0	0	0	0	0	0	0	0	0	0	0	0	0	0	0	0	0	0	0	0	0	0	0	0	0	0	0			19.5	19.5	19.5	19.5	19.5	19.5	19.5	19.5	19.5	19.5	19.5	19.5	19.5	19.5
	C47	N - B2O3	0	0	0	0	0	0	0	0	0	0	0	0	0	0	0	0	0	0	0	0	0	0	0	0	0	0	0	0	0	0	0			1.3	1.3	1.3	1.3	1.3	1.3	1.3	1.3	1.3	1.3	1.3	1.3	1.3	1.3
	C48	N - B	0	0	0	0	0	0	0	0	0	0	0	0	0	0	0	0	0	0	0	0	0	0	0	0	0	0	0	0	0	0	0			1.3	1.3	1.3	1.3	1.3	1.3	1.3	1.3	1.3	1.3	1.3	1.3	1.3	1.3
	C54	N - BN from borax and NH4Cl	0	0	0	0	0	0	0	0	0	0	0	0	0	0	0	0	0	0	0	0	0	0	0	0	0	0	0	0	0	0	0			2.6	2.6	2.6	2.6	2.6	2.6	2.6	2.6	2.6	2.6	2.6	2.6	2.6	2.6
	C55	N - Boronnitride	0	0	0	0	0	0	0	0	0	0	0	0	0	0	0	0	0	0	0	0	0	0	0	0	0	0	0	0	0	0	0			0	0	0	0	0	0	0	0	0	0	0	0	0	0
	C57	N - KBH4	0	0	0	0	0	0	0	0	0	0	0	0	0	0	0	0	0	0	0	0	0	0	0	0	0	0	0	0	0	0	0			0	0	0	0	0	0	0	0	0	0	0	0	0	0
	C59	N - NaBH4	0	0	0	0	0	0	0	0	0	0	0	0	0	0	0	0	0	0	0	0	0	0	0	0	0	0	0	0	0	0	0			0	0	0	0	0	0	0	0	0	0	0	0	0	0
	C60	N - KBF4 from HF	0	0	0	0	0	0	0	0	0	0	0	0	0	0	0	0	0	0	0	0	0	0	0	0	0	0	0	0	0	0	0			5.2	5.2	5.2	5.2	5.2	5.2	5.2	5.2	5.2	5.2	5.2	5.2	5.2	5.2
	C61	N - KBF4	0	0	0	0	0	0	0	0	0	0	0	0	0	0	0	0	0	0	0	0	0	0	0	0	0	0	0	0	0	0	0			5.2	5.2	5.2	5.2	5.2	5.2	5.2	5.2	5.2	5.2	5.2	5.2	5.2	5.2
	C62	N - LiBF4	0	0	0	0	0	0	0	0	0	0	0	0	0	0	0	0	0	0	0	0	0	0	0	0	0	0	0	0	0	0	0			2.6	2.6	2.6	2.6	2.6	2.6	2.6	2.6	2.6	2.6	2.6	2.6	2.6	2.6
	C64	N - Borax by alkali carbonate method	0	0	0	0	0	0	0	0	0	0	0	0	0	0	0	0	0	0	0	0	0	0	0	0	0	0	0	0	0	0	0			2.6	2.6	2.6	2.6	2.6	2.6	2.6	2.6	2.6	2.6	2.6	2.6	2.6	2.6
	C66	N - Polysilicon by siemens method	0	0	0	0	0	0	0	0	0	0	0	0	0	0	0	0	0	0	0	0	0	0	0	0	0	0	0	0	0	0	0			13	13	13	13	13	13	13	13	13	13	13	13	13	13
	C68	N - Quartz sand	0	0	0	0	0	0	0	0	0	0	0	0	0	0	0	0	0	0	0	0	0	0	0	0	0	0	0	0	0	0	0			65	65	65	65	65	65	65	65	65	65	65	65	65	65
	C72	N - Organosilicon	0	0	0	0	0	0	0	0	0	0	0	0	0	0	0	0	0	0	0	0	0	0	0	0	0	0	0	0	0	0	0			0	0	0	0	0	0	0	0	0	0	0	0	0	0
	C75	N - Na2O·nSiO2	0	0	0	0	0	0	0	0	0	0	0	0	0	0	0	0	0	0	0	0	0	0	0	0	0	0	0	0	0	0	0			13	13	13	13	13	13	13	13	13	13	13	13	13	13
	D1	N - SrCO3 by carbon reduction	0	0	0	0	0	0	0	0	0	0	0	0	0	0	0	0	0	0	0	0	0	0	0	0	0	0	0	0	0	0	0			6.5	6.5	6.5	6.5	6.5	6.5	6.5	6.5	6.5	6.5	6.5	6.5	6.5	6.5
	D2	N - SrCO3 by double decomposition	0	0	0	0	0	0	0	0	0	0	0	0	0	0	0	0	0	0	0	0	0	0	0	0	0	0	0	0	0	0	0			6.5	6.5	6.5	6.5	6.5	6.5	6.5	6.5	6.5	6.5	6.5	6.5	6.5	6.5
	D6	N - SrO	0	0	0	0	0	0	0	0	0	0	0	0	0	0	0	0	0	0	0	0	0	0	0	0	0	0	0	0	0	0	0			1.3	1.3	1.3	1.3	1.3	1.3	1.3	1.3	1.3	1.3	1.3	1.3	1.3	1.3
	D14	N - Pb	0	0	0	0	0	0	0	0	0	0	0	0	0	0	0	0	0	0	0	0	0	0	0	0	0	0	0	0	0	0	0			26	26	26	26	26	26	26	26	26	26	26	26	26	26
	D15	N - Zinc leaching	0	0	0	0	0	0	0	0	0	0	0	0	0	0	0	0	0	0	0	0	0	0	0	0	0	0	0	0	0	0	0			26	26	26	26	26	26	26	26	26	26	26	26	26	26
	D26	N - Brass	0	0	0	0	0	0	0	0	0	0	0	0	0	0	0	0	0	0	0	0	0	0	0	0	0	0	0	0	0	0	0			26	26	26	26	26	26	26	26	26	26	26	26	26	26
	D31	N - Ni	0	0	0	0	0	0	0	0	0	0	0	0	0	0	0	0	0	0	0	0	0	0	0	0	0	0	0	0	0	0	0			6.5	6.5	6.5	6.5	6.5	6.5	6.5	6.5	6.5	6.5	6.5	6.5	6.5	6.5
	D33	N - High grade Ni matte by grinding-flotation	0	0	0	0	0	0	0	0	0	0	0	0	0	0	0	0	0	0	0	0	0	0	0	0	0	0	0	0	0	0	0			6.5	6.5	6.5	6.5	6.5	6.5	6.5	6.5	6.5	6.5	6.5	6.5	6.5	6.5
	D34	N - Electrolysis of nickel concentrate	0	0	0	0	0	0	0	0	0	0	0	0	0	0	0	0	0	0	0	0	0	0	0	0	0	0	0	0	0	0	0			2.6	2.6	2.6	2.6	2.6	2.6	2.6	2.6	2.6	2.6	2.6	2.6	2.6	2.6
	D35	N - Copper concentrate electrolysis	0	0	0	0	0	0	0	0	0	0	0	0	0	0	0	0	0	0	0	0	0	0	0	0	0	0	0	0	0	0	0			2.6	2.6	2.6	2.6	2.6	2.6	2.6	2.6	2.6	2.6	2.6	2.6	2.6	2.6
	D36	N - NiSO4	0	0	0	0	0	0	0	0	0	0	0	0	0	0	0	0	0	0	0	0	0	0	0	0	0	0	0	0	0	0	0			6.5	6.5	6.5	6.5	6.5	6.5	6.5	6.5	6.5	6.5	6.5	6.5	6.5	6.5
	D40	N - ZnO from waste bearing zinc	0	0	0	0	0	0	0	0	0	0	0	0	0	0	0	0	0	0	0	0	0	0	0	0	0	0	0	0	0	0	0			6.5	6.5	6.5	6.5	6.5	6.5	6.5	6.5	6.5	6.5	6.5	6.5	6.5	6.5
	D41	N - Al₂O₃	0	0	0	0	0	0	0	0	0	0	0	0	0	0	0	0	0	0	0	0	0	0	0	0	0	0	0	0	0	0	0			39	39	39	39	39	39	39	39	39	39	39	39	39	39
	D42	N - Al by electrolysis	0	0	0	0	0	0	0	0	0	0	0	0	0	0	0	0	0	0	0	0	0	0	0	0	0	0	0	0	0	0	0			26	26	26	26	26	26	26	26	26	26	26	26	26	26
	D45	N - Hydrometallurgical Cu refining	0	0	0	0	0	0	0	0	0	0	0	0	0	0	0	0	0	0	0	0	0	0	0	0	0	0	0	0	0	0	0			13	13	13	13	13	13	13	13	13	13	13	13	13	13
	D46	N - H2SO4	0	0	0	0	0	0	0	0	0	0	0	0	0	0	0	0	0	0	0	0	0	0	0	0	0	0	0	0	0	0	0			65	65	65	65	65	65	65	65	65	65	65	65	65	65
	E1	N - Li2CO3 from saline brine	3	3	3	3	3	3	3	3	3	3	3	3	3	3	3	3	3	3	3	3	3	3	3	3	3	3	3	3	3	3	3			35	35	35	35	35	35	35	35	35	35	35	35	35	35
	E12	N - LiOH	0	0	0	0	0	0	0	0	0	0	0	0	0	0	0	0	0	0	0	0	0	0	0	0	0	0	0	0	0	0	0			2.8	2.8	2.8	2.8	2.8	2.8	2.8	2.8	2.8	2.8	2.8	2.8	2.8	2.8
	E3	N - LiCl	0	0	0	0	0	0	0	0	0	0	0	0	0	0	0	0	0	0	0	0	0	0	0	0	0	0	0	0	0	0	0			2.8	2.8	2.8	2.8	2.8	2.8	2.8	2.8	2.8	2.8	2.8	2.8	2.8	2.8
	E10	N - LiF from LiOH	0	0	0	0	0	0	0	0	0	0	0	0	0	0	0	0	0	0	0	0	0	0	0	0	0	0	0	0	0	0	0			1.4	1.4	1.4	1.4	1.4	1.4	1.4	1.4	1.4	1.4	1.4	1.4	1.4	1.4
	E11	N - LiF from Li2CO3	0	0	0	0	0	0	0	0	0	0	0	0	0	0	0	0	0	0	0	0	0	0	0	0	0	0	0	0	0	0	0			1.4	1.4	1.4	1.4	1.4	1.4	1.4	1.4	1.4	1.4	1.4	1.4	1.4	1.4
	E20	N - Li	0	0	0	0	0	0	0	0	0	0	0	0	0	0	0	0	0	0	0	0	0	0	0	0	0	0	0	0	0	0	0			2.8	2.8	2.8	2.8	2.8	2.8	2.8	2.8	2.8	2.8	2.8	2.8	2.8	2.8
	E22	N - LiH	0	0	0	0	0	0	0	0	0	0	0	0	0	0	0	0	0	0	0	0	0	0	0	0	0	0	0	0	0	0	0			1.4	1.4	1.4	1.4	1.4	1.4	1.4	1.4	1.4	1.4	1.4	1.4	1.4	1.4
	E23	N - LiAlH4	0	0	0	0	0	0	0	0	0	0	0	0	0	0	0	0	0	0	0	0	0	0	0	0	0	0	0	0	0	0	0			1.4	1.4	1.4	1.4	1.4	1.4	1.4	1.4	1.4	1.4	1.4	1.4	1.4	1.4
	E25	N - Li4Ti5O12	0	0	0	0	0	0	0	0	0	0	0	0	0	0	0	0	0	0	0	0	0	0	0	0	0	0	0	0	0	0	0			2.8	2.8	2.8	2.8	2.8	2.8	2.8	2.8	2.8	2.8	2.8	2.8	2.8	2.8
	E26	N - LiFePO4	0	0	0	0	0	0	0	0	0	0	0	0	0	0	0	0	0	0	0	0	0	0	0	0	0	0	0	0	0	0	0			4.2	4.2	4.2	4.2	4.2	4.2	4.2	4.2	4.2	4.2	4.2	4.2	4.2	4.2
	E27	N - NMC	0	0	0	0	0	0	0	0	0	0	0	0	0	0	0	0	0	0	0	0	0	0	0	0	0	0	0	0	0	0	0			4.2	4.2	4.2	4.2	4.2	4.2	4.2	4.2	4.2	4.2	4.2	4.2	4.2	4.2
	E28	N - LiNiO2	0	0	0	0	0	0	0	0	0	0	0	0	0	0	0	0	0	0	0	0	0	0	0	0	0	0	0	0	0	0	0			0.7	0.7	0.7	0.7	0.7	0.7	0.7	0.7	0.7	0.7	0.7	0.7	0.7	0.7
	E29	N - LiMn2O4	0	0	0	0	0	0	0	0	0	0	0	0	0	0	0	0	0	0	0	0	0	0	0	0	0	0	0	0	0	0	0			2.8	2.8	2.8	2.8	2.8	2.8	2.8	2.8	2.8	2.8	2.8	2.8	2.8	2.8
	E30	N - Lithium nickel cobalt aluminum oxide	0	0	0	0	0	0	0	0	0	0	0	0	0	0	0	0	0	0	0	0	0	0	0	0	0	0	0	0	0	0	0			2.8	2.8	2.8	2.8	2.8	2.8	2.8	2.8	2.8	2.8	2.8	2.8	2.8	2.8
	E31	N - LiCoO2	0	0	0	0	0	0	0	0	0	0	0	0	0	0	0	0	0	0	0	0	0	0	0	0	0	0	0	0	0	0	0			2.8	2.8	2.8	2.8	2.8	2.8	2.8	2.8	2.8	2.8	2.8	2.8	2.8	2.8
	E32	N - LiPF6 from ion exchange method	0	0	0	0	0	0	0	0	0	0	0	0	0	0	0	0	0	0	0	0	0	0	0	0	0	0	0	0	0	0	0			4.2	4.2	4.2	4.2	4.2	4.2	4.2	4.2	4.2	4.2	4.2	4.2	4.2	4.2
	E33	N - LiPF6 from PF5	0	0	0	0	0	0	0	0	0	0	0	0	0	0	0	0	0	0	0	0	0	0	0	0	0	0	0	0	0	0	0			4.2	4.2	4.2	4.2	4.2	4.2	4.2	4.2	4.2	4.2	4.2	4.2	4.2	4.2
	E35	N - LiBF4 from BF3	0	0	0	0	0	0	0	0	0	0	0	0	0	0	0	0	0	0	0	0	0	0	0	0	0	0	0	0	0	0	0			2.8	2.8	2.8	2.8	2.8	2.8	2.8	2.8	2.8	2.8	2.8	2.8	2.8	2.8
	E36	N - Cathode material of lithium ion batteries	0	0	0	0	0	0	0	0	0	0	0	0	0	0	0	0	0	0	0	0	0	0	0	0	0	0	0	0	0	0	0			4.2	4.2	4.2	4.2	4.2	4.2	4.2	4.2	4.2	4.2	4.2	4.2	4.2	4.2
	E37	N - Anode materials for lithium-ion batteries	0	0	0	0	0	0	0	0	0	0	0	0	0	0	0	0	0	0	0	0	0	0	0	0	0	0	0	0	0	0	0			2.8	2.8	2.8	2.8	2.8	2.8	2.8	2.8	2.8	2.8	2.8	2.8	2.8	2.8
	E39	N - Lithium-ion battery electrolyte	0	0	0	0	0	0	0	0	0	0	0	0	0	0	0	0	0	0	0	0	0	0	0	0	0	0	0	0	0	0	0			2.8	2.8	2.8	2.8	2.8	2.8	2.8	2.8	2.8	2.8	2.8	2.8	2.8	2.8
	F2	N - Aerated block	0	0	0	0	0	0	0	0	0	0	0	0	0	0	0	0	0	0	0	0	0	0	0	0	0	0	0	0	0	0	0			65	65	65	65	65	65	65	65	65	65	65	65	65	65
	F3	N - Concrete	0	0	0	0	0	0	0	0	0	0	0	0	0	0	0	0	0	0	0	0	0	0	0	0	0	0	0	0	0	0	0			520	520	520	520	520	520	520	520	520	520	520	520	520	520
	F8	N - Cement from coalgangue	75	75	75	75	75	75	75	75	75	75	75	75	75	75	75	75	75	75	75	75	75	75	75	75	75	75	75	75	75	75	75			325	325	325	325	325	325	325	325	325	325	325	325	325	325
	F9	N - Baking-free bricks from coalgangue	0	0	0	0	0	0	0	0	0	0	0	0	0	0	0	0	0	0	0	0	0	0	0	0	0	0	0	0	0	0	0			130	130	130	130	130	130	130	130	130	130	130	130	130	130
	F15	N - CaCO3 from carbide slag	0	0	0	0	0	0	0	0	0	0	0	0	0	0	0	0	0	0	0	0	0	0	0	0	0	0	0	0	0	0	0			130	130	130	130	130	130	130	130	130	130	130	130	130	130
	F16	N - Cement from carbide slag	0	0	0	0	0	0	0	0	0	0	0	0	0	0	0	0	0	0	0	0	0	0	0	0	0	0	0	0	0	0	0			325	325	325	325	325	325	325	325	325	325	325	325	325	325
	F23	N - Recovery of K and Na from K tail salt	0	0	0	0	0	0	0	0	0	0	0	0	0	0	0	0	0	0	0	0	0	0	0	0	0	0	0	0	0	0	0			1170	1170	1170	1170	1170	1170	1170	1170	1170	1170	1170	1170	1170	1170
	F24	N - Molten salt	0	0	0	0	0	0	0	0	0	0	0	0	0	0	0	0	0	0	0	0	0	0	0	0	0	0	0	0	0	0	0			52	52	52	52	52	52	52	52	52	52	52	52	52	52
	F25	N - Non-ferrous metallurgical solid waste to construction materials	0	0	0	0	0	0	0	0	0	0	0	0	0	0	0	0	0	0	0	0	0	0	0	0	0	0	0	0	0	0	0			26	26	26	26	26	26	26	26	26	26	26	26	26	26
	F26	N - Fly ash disposal	0	0	0	0	0	0	0	0	0	0	0	0	0	0	0	0	0	0	0	0	0	0	0	0	0	0	0	0	0	0	0			6.5	6.5	6.5	6.5	6.5	6.5	6.5	6.5	6.5	6.5	6.5	6.5	6.5	6.5
[truncated: 17 more columns]

## Sheet: Sheet-Data sensitivity analysis
	Sensitivity coefficient	IV	CE	FC	ELEC	SDP	Pro	ENC	WW	FWI	CEI	EI	CCI	SDPI	FWP
	Saline brine supply	0.149654	-0.24769	0.0695632	-0.0953236	0.119287	0.207421	-0.0377119	0.0686129	-0.0941864	-0.467273	-0.288092	-0.220341	-0.0357122	0.0860789
	Li2CO3 price	0.0883351	-0.00259965	0.00314924	0.000388133	0.0044858	0.0274803	-0.00061373	0.00310622	-0.0855577	-0.0915847	-0.0884524	-0.0895027	-0.0841565	0.0853217
	Li2CO3 upper limit	0.0391272	-0.0265346	0.0218611	0.00293682	0.0360273	0.0585695	-0.00730039	0.0215625	-0.0179692	-0.0683356	-0.0376641	-0.0483181	-0.00322611	0.017652
	Potash fertilizer supply	0.147676	-0.234121	0.070221	-0.0886382	0.117833	0.202689	-0.0360277	0.0692618	-0.0908745	-0.447947	-0.277258	-0.215532	-0.0350126	0.0833043
	K2CO3 upper limit	-0.00130904	-0.0161867	-0.00850472	-0.00522139	-0.000137441	-0.00111841	-0.00488142	-0.00838855	-0.00718628	-0.0148582	-0.00390723	-0.00356772	0.00117006	0.007135
	Si supply	0.0184762	-0.157783	-0.0487465	-0.0417606	-0.000719387	0.00426952	-0.0101843	-0.0480807	-0.0684882	-0.179577	-0.0613708	-0.0292	-0.019557	0.0640982
	Coal supply	0.00946548	0.249077	0.0463621	0.192393	-0.0463077	0.0190947	0.00492124	0.0457287	0.0365506	0.237365	0.181212	-0.00450163	-0.0552502	-0.0352618
	IV	Industrial output			SDP	Solidwaste production		FWI	Freshwater intensity			SDPI	Solid intensity
	CE	Carbon emission			Pro	Profit		CEI	Carbon emission intensity
	FC	Freshwater consumption			ENC	Energy consumption		EI	Energy intensity			FWP	Water productivity
	ELEC	Electricity consumption			WW	Waste water		CCI	Coal consumption intensity
	Para. Price of Li2CO3	IV	Pro	FC	CEI	ELEC	CCI	SDPI	FWP
	↑80%	0.0675065	0.0164399	-0.0632376	-0.0632376	-0.0632376	-0.0632376	-0.0632376	0.0675065
	↑50%	0.0421916	0.0102749	-0.0404835	-0.0404835	-0.0404835	-0.0404835	-0.0404835	0.0421916
	↑20%	0.0168767	0.0041096	-0.0166955	-0.0151673	-0.00771146	-0.0153679	-0.0178722	0.0168766
	↑10%	0.00843832	0.00205498	-0.00836771	-0.00836771	-0.00836771	-0.00836771	-0.00836771	0.00843832
	↑5%	0.00421916	0.00102749	-0.00420143	-0.00420143	-0.00420143	-0.00420143	-0.00420143	0.00421916
	↓5%	-0.00421916	-0.00102749	0.00423703	0.00423703	0.00423703	0.00423703	0.00423703	-0.00421916
	↓10%	-0.00843832	-0.00205498	0.00851013	0.00851013	0.00851013	0.00851013	0.00851013	-0.00843832
	↓20%	-0.0213088	-0.0110404	0.018555	0.024429	0.0213762	0.0223999	0.0171893	-0.0182169
	↓50%	-0.0461435	-0.0172054	0.0450742	0.0511012	0.0479689	0.0490192	0.043673	-0.0431301
	↓80%	-0.0709783	-0.0233703	0.0730112	0.0791994	0.0759833	0.0770617	0.0715726	-0.0680433

## Sheet: Data-scenarios
	No.	Items	Units	Scenarios	2025	2026	2027	2028	2029	2030	2031	2032	2033	2034	2035	2036	2037	2038	2039	2040	2041	2042	2043	2044	2045	2046	2047	2048	2049	2050	2051	2052	2053	2054	2055
	S0totalindustrialvalue	Industrial output	100 Million yuan	S0	831.592	1308.64	1487.41	1571.53	1654.79	1751.13	1851.38	1964.55	2090.22	2201.05	2303.7	2395.84	2483.84	2575.36	2666.28	2760.71	2858.69	2959.59	3052.89	3142.75	3239.37	3340.31	3399.76	3430.02	3449.03	3463.84	3514.42	3547.92	3574.6	3574.6	3574.6
	S0totalcarbonemission	Carbon emission	10K ton	S0	4061.62	4082.09	4075.22	4086.17	4079.95	4078.68	4064.85	4057.29	4054.31	4064.21	4068.04	3956.97	3841.41	3720.72	3598.18	3474.26	3346.13	3229.66	3118.64	2986.31	2863.6	2737.53	2607.68	2466.6	2328.39	2190.24	2060.57	1939.17	1815.89	1675.25	1569.12
	S0totalfreshwaterconsumption	Water consumption	100 Million ton	S0	1.66655	1.68172	1.68518	1.69037	1.69732	1.70605	1.71658	1.72895	1.74319	1.75936	1.7775	1.79766	1.81993	1.84436	1.87103	1.90004	1.93148	1.96545	2.00207	2.04147	2.08378	2.12915	2.15442	2.16803	2.17608	2.18242	2.22097	2.24397	2.26335	2.26335	2.26335
	S0totalelectricityconsumption	Electricity consumption	100 Million kWh	S0	129.416	136.65	139.977	143.755	145.457	150.35	151.959	155.903	162.97	171.849	174.953	177.332	180.109	182.305	184.099	188.215	190.439	198.292	209.051	206.121	213.445	217.548	218.178	220.385	220.945	221.089	221.729	222.664	224.018	224.018	224.018
	S0totalsolidwasteproduction	Solidwaste production	10K ton	S0	729.395	745.134	745.934	746.873	748.638	751.611	753.037	755.672	760.926	762.881	765.524	773.121	779.725	786.736	789.847	794.857	803.713	811.06	816.309	818.774	827.579	960.601	986.286	986.464	986.807	986.925	987.439	998.55	1002.31	1002.31	1002.31
	S0totalinvestment	Capital investment	100 Million yuan	S0	505	525	545	565	585	605	625	645	665	685	705	725	745	765	785	805	825	845	865	885	905	925	945	965	985	1005	1025	1045	1062.51	1062.51	1062.51
	S0totalbenefit	Benefit	100 Million yuan	S0	167.482	272.137	303.089	324.177	353.966	362.192	356.682	356.32	384.936	427.919	460.655	483.068	502.835	524.998	549.099	581.761	607.152	627.006	635.594	659.076	687.755	706.178	714.621	720.576	725.288	729.15	742.398	750.022	751.149	751.149	751.149
	S0totalenergyconsumption	Energy consumption	10K ton	S0	688.076	695.117	706.31	728.172	738.403	759.14	774.093	793.666	818.834	840.347	860.248	874.606	888.06	897.688	907.048	916.024	921.387	948.283	986.73	981.435	1001.95	1014.6	1022.55	1026.8	1029.71	1032.53	1044.97	1062.47	1080.7	1080.7	1080.7
	S0totalwastewater	Sewage	10K ton	S0	3311.23	3341.38	3348.24	3358.56	3372.36	3389.7	3410.63	3435.2	3500.04	3532.16	3568.19	3608.26	3652.5	3701.04	3754.03	3811.67	3874.14	3941.64	4014.4	4092.68	4176.75	4266.89	4317.1	4344.14	4360.14	4372.73	4449.32	4495.02	4533.53	4533.53	4533.53
	S0freshwaterintensity	Water consumption intensity	ton/(10k yuan)	S0	20.0405	12.8509	11.3296	10.7562	10.257	9.74256	9.27188	8.80071	8.33976	7.99327	7.71582	7.50327	7.32707	7.16155	7.01739	6.88242	6.7565	6.64096	6.55796	6.49581	6.43268	6.37413	6.33699	6.32075	6.30927	6.3006	6.31959	6.32475	6.33177	6.33177	6.33177
	S0carbonemissionintensity	Carbon emission intensity	ton/(10k yuan)	S0	4.88415	3.11934	2.73981	2.60013	2.46554	2.32918	2.19558	2.06525	1.93966	1.84649	1.76587	1.6516	1.54656	1.44474	1.34951	1.25846	1.17051	1.09125	1.02154	0.950221	0.883998	0.819543	0.767018	0.719119	0.675086	0.632316	0.586318	0.546565	0.507997	0.468655	0.438963
	S0electricityintensity	Electricity consumption intensity	kWh/yuan	S0	0.155624	0.104422	0.0941078	0.0914745	0.0879006	0.0858592	0.0820789	0.0793582	0.077968	0.0780759	0.0759441	0.0740166	0.0725121	0.0707882	0.069047	0.0681764	0.0666174	0.0669998	0.0684765	0.065586	0.0658908	0.0651281	0.0641746	0.0642518	0.0640601	0.0638279	0.0630911	0.0627591	0.0626695	0.0626695	0.0626695
	S0coalconsumptionintensity	Energy consumption intensity	ton/(10k yuan)	S0	0.82742	0.531176	0.474859	0.463353	0.446222	0.433515	0.418116	0.403993	0.391746	0.381794	0.373419	0.365051	0.357535	0.348568	0.340192	0.331807	0.32231	0.32041	0.323211	0.312285	0.309303	0.303744	0.300771	0.299355	0.298551	0.298087	0.297338	0.299462	0.302327	0.302327	0.302327
	S0solidwasteproductionintensity	Solidwaste production intensity	ton/(10k yuan)	S0	0.877107	0.569396	0.501499	0.475253	0.452407	0.429216	0.406744	0.384653	0.364041	0.346599	0.332302	0.322693	0.313919	0.305486	0.296236	0.287917	0.281147	0.274045	0.267388	0.260527	0.255475	0.287579	0.290105	0.287597	0.286112	0.284922	0.280968	0.281447	0.280399	0.280399	0.280399
	S0freshwaterproductivity	Water productivity	yuan/ton	S0	498.99	778.153	882.642	929.694	974.943	1026.42	1078.53	1136.27	1199.08	1251.05	1296.04	1332.75	1364.8	1396.35	1425.03	1452.98	1480.06	1505.81	1524.87	1539.45	1554.56	1568.84	1578.04	1582.09	1584.97	1587.15	1582.38	1581.09	1579.34	1579.34	1579.34
	S0energyproductivity	Energy productivity	10K yuan/ton	S0	1.20858	1.88262	2.10589	2.15818	2.24104	2.30672	2.39168	2.47529	2.55268	2.61922	2.67795	2.73934	2.79693	2.86888	2.93951	3.0138	3.1026	3.121	3.09395	3.2022	3.23308	3.29225	3.32479	3.34051	3.34951	3.35472	3.36318	3.33932	3.30768	3.30768	3.30768
	S0steamreduction	Carbon reduction due to steam boiler retrofit	10K ton	S0	-8.44857e-07	-8.44857e-07	-8.44857e-07	-8.44857e-07	-8.44973e-07	8.83179	20.1946	32.8103	42.3992	56.3836	60.2841	63.808	69.5609	73.383	78.6566	78.6697	78.7204	79.3033	81.1271	89.5229	91.3723	93.4155	94.7933	97.2579	99.0198	101.26	109.842	117.908	125.985	125.985	125.985
	S0electricityreduction	Carbon reduction due to clean energy	10K ton	S0	41.672	66.2754	90.7049	116.585	141.675	170.948	197.547	228.087	264.989	307.438	341.508	375.058	410.287	445.006	479.393	520.792	557.985	613.318	680.672	704.726	764.56	814.717	852.641	897.188	935.481	972.13	1011.08	1051.64	1094.55	1129.05	1129.05
	S0CCUreduction	Carbon reduction due to CCUS	10K ton	S0	-2.27849e-05	-2.27533e-05	-2.27586e-05	-2.30305e-05	-2.37466e-05	-2.30615e-05	-2.27812e-05	-2.21671e-05	-2.12109e-05	-2.12095e-05	-2.11574e-05	103.926	208.017	312.253	416.397	520.64	625.191	730.123	835.75	940.478	1046.02	1153.34	1262.72	1364.47	1469.48	1574.44	1679.9	1794.86	1910.43	2016.57	2122.7
	S0totalreduction	Carbon reduction	10K ton	S0	0.00416719	0.00662754	0.00907049	0.0116585	0.0141675	0.017978	0.0217742	0.0260897	0.0307389	0.0363821	0.0401792	0.0542792	0.0687865	0.0830642	0.0974447	0.11201	0.12619	0.142274	0.159755	0.173473	0.190196	0.206147	0.221016	0.235892	0.250398	0.264783	0.280082	0.296441	0.313097	0.327161	0.337774
	S0ccucost350	CCU cost (53 USD/ton)	100 Million yuan	S0	-7.9747e-07	-7.96365e-07	-7.9655e-07	-8.06067e-07	-8.31132e-07	-8.07153e-07	-7.97341e-07	-7.75847e-07	-7.4238e-07	-7.42333e-07	-7.40509e-07	3.63743	7.28059	10.9288	14.5739	18.2224	21.8817	25.5543	29.2512	32.9167	36.6108	40.3669	44.1953	47.7565	51.4318	55.1055	58.7963	62.8201	66.8652	70.5799	74.2946
	S0ccucost300	CCU cost (46 USD/ton)	100 Million yuan	S0	-6.83546e-07	-6.82598e-07	-6.82757e-07	-6.90914e-07	-7.12399e-07	-6.91846e-07	-6.83435e-07	-6.65012e-07	-6.36326e-07	-6.36286e-07	-6.34722e-07	3.11779	6.2405	9.36758	12.4919	15.6192	18.7557	21.9037	25.0725	28.2143	31.3807	34.6002	37.8817	40.9341	44.0844	47.2333	50.3969	53.8458	57.313	60.497	63.6811
	S0ccucost250	CCU cost (38 USD/ton)	100 Million yuan	S0	-5.69622e-07	-5.68832e-07	-5.68965e-07	-5.75762e-07	-5.93666e-07	-5.76538e-07	-5.69529e-07	-5.54176e-07	-5.30272e-07	-5.30238e-07	-5.28935e-07	2.59816	5.20042	7.80632	10.4099	13.016	15.6298	18.2531	20.8937	23.5119	26.1506	28.8335	31.5681	34.1118	36.737	39.361	41.9974	44.8715	47.7608	50.4142	53.0676
	S0ccucost200	CCU cost (30 USD/ton)	100 Million yuan	S0	-4.55697e-07	-4.55066e-07	-4.55172e-07	-4.60609e-07	-4.74932e-07	-4.6123e-07	-4.55623e-07	-4.43341e-07	-4.24217e-07	-4.2419e-07	-4.23148e-07	2.07853	4.16034	6.24505	8.32795	10.4128	12.5038	14.6025	16.715	18.8096	20.9205	23.0668	25.2544	27.2894	29.3896	31.4888	33.5979	35.8972	38.2087	40.3314	42.4541
	S0ccucost150	CCU cost (23 USD/ton)	100 Million yuan	S0	-3.41773e-07	-3.41299e-07	-3.41379e-07	-3.45457e-07	-3.56199e-07	-3.45923e-07	-3.41717e-07	-3.32506e-07	-3.18163e-07	-3.18143e-07	-3.17361e-07	1.5589	3.12025	4.68379	6.24596	7.8096	9.37787	10.9519	12.5362	14.1072	15.6903	17.3001	18.9408	20.4671	22.0422	23.6166	25.1984	26.9229	28.6565	30.2485	31.8405
	S0ccucost100	CCU cost (15 USD/ton)	100 Million yuan	S0	-2.27849e-07	-2.27533e-07	-2.27586e-07	-2.30305e-07	-2.37466e-07	-2.30615e-07	-2.27812e-07	-2.21671e-07	-2.12109e-07	-2.12095e-07	-2.11574e-07	1.03926	2.08017	3.12253	4.16397	5.2064	6.25191	7.30123	8.3575	9.40478	10.4602	11.5334	12.6272	13.6447	14.6948	15.7444	16.799	17.9486	19.1043	20.1657	21.227
	S0ccucost350percent	CCU cost ratio (53 USD/ton)	%	S0	-4.76152e-09	-2.92634e-09	-2.62811e-09	-2.4865e-09	-2.34806e-09	-2.22852e-09	-2.23544e-09	-2.17739e-09	-1.92858e-09	-1.73475e-09	-1.60751e-09	0.00752985	0.0144791	0.0208169	0.0265415	0.0313228	0.0360399	0.0407561	0.0460219	0.0499437	0.0532323	0.0571625	0.0618444	0.0662754	0.0709122	0.0755749	0.0791979	0.0837577	0.0890172	0.0939626	0.098908
	S0ccucost300percent	CCU cost ratio (46 USD/ton)	%	S0	-4.0813e-09	-2.50829e-09	-2.25266e-09	-2.13129e-09	-2.01262e-09	-1.91016e-09	-1.91609e-09	-1.86633e-09	-1.65307e-09	-1.48693e-09	-1.37787e-09	0.00645415	0.0124107	0.0178431	0.0227498	0.0268482	0.0308913	0.0349338	0.0394473	0.0428089	0.0456277	0.0489964	0.0530095	0.0568075	0.0607819	0.0647785	0.0678839	0.0717923	0.0763004	0.0805393	0.0847783
	S0ccucost250percent	CCU cost ratio (38 USD/ton)	%	S0	-3.40109e-09	-2.09024e-09	-1.87722e-09	-1.77607e-09	-1.67718e-09	-1.5918e-09	-1.59674e-09	-1.55528e-09	-1.37756e-09	-1.23911e-09	-1.14822e-09	0.00537846	0.0103422	0.0148692	0.0189582	0.0223735	0.0257428	0.0291115	0.0328728	0.0356741	0.0380231	0.0408303	0.0441746	0.0473396	0.0506516	0.0539821	0.0565699	0.0598269	0.0635837	0.0671161	0.0706486
	S0ccucost200percent	CCU cost ratio (30 USD/ton)	%	S0	-2.72087e-09	-1.67219e-09	-1.50177e-09	-1.42086e-09	-1.34175e-09	-1.27344e-09	-1.27739e-09	-1.24422e-09	-1.10205e-09	-9.91288e-10	-9.18579e-10	0.00430277	0.00827377	0.0118954	0.0151666	0.0178988	0.0205942	0.0232892	0.0262982	0.0285393	0.0304184	0.0326643	0.0353397	0.0378717	0.0405213	0.0431857	0.0452559	0.0478615	0.050867	0.0536929	0.0565188
	S0ccucost150percent	CCU cost ratio (23 USD/ton)	%	S0	-2.04065e-09	-1.25414e-09	-1.12633e-09	-1.06564e-09	-1.00631e-09	-9.5508e-10	-9.58044e-10	-9.33167e-10	-8.26535e-10	-7.43466e-10	-6.88935e-10	0.00322708	0.00620533	0.00892154	0.0113749	0.0134241	0.0154457	0.0174669	0.0197237	0.0214045	0.0228138	0.0244982	0.0265047	0.0284037	0.030391	0.0323892	0.0339419	0.0358961	0.0381502	0.0402697	0.0423891
	S0ccucost100percent	CCU cost ratio (15 USD/ton)	%	S0	-1.36043e-09	-8.36096e-10	-7.50887e-10	-7.10428e-10	-6.70874e-10	-6.3672e-10	-6.38696e-10	-6.22111e-10	-5.51024e-10	-4.95644e-10	-4.5929e-10	0.00215138	0.00413688	0.00594769	0.00758328	0.00894938	0.0102971	0.0116446	0.0131491	0.0142696	0.0152092	0.0163321	0.0176698	0.0189358	0.0202606	0.0215928	0.022628	0.0239308	0.0254335	0.0268464	0.0282594
	S0actualcarbonemission	Carbon emission without measures	10K ton	S0	4103.29	4148.37	4165.92	4202.75	4221.62	4258.46	4282.59	4318.19	4361.7	4428.03	4469.83	4499.76	4529.28	4551.37	4572.63	4594.36	4608.03	4652.4	4716.19	4721.04	4765.55	4799	4817.83	4825.51	4832.37	4838.07	4861.39	4903.58	4946.86	4946.86	4946.86
	S2totalindustrialvalue	Industrial output	100 Million yuan	S2	1147.6	1570.75	1643.76	1720.54	1878.44	2113.92	2143.18	2161.42	2179.39	2287.3	2385.67	2492.93	2498.25	2580.3	2644.24	2722.08	2753.37	2772.6	2793.96	2838.82	2902.79	2946.05	3009.72	3057.15	3117.03	3128.2	3220.52	3335.81	3356.09	3390.24	3436.33
	S2totalcarbonemission	Carbon emission	10K ton	S2	4097.15	3692.11	3300.15	2927.03	2592.43	2215.61	1831.83	1448.18	1065.98	690.356	302.221	303.352	290.636	296.994	319.827	366.32	380.093	382.972	406.199	455.542	459.985	434.577	437.254	433.648	448.128	463.783	466.769	464.064	445.29	416.832	414.271
	S2totalfreshwaterconsumption	Water consumption	100 Million ton	S2	1.67145	1.54154	1.38896	1.23897	1.12271	1.05078	0.908588	0.765741	0.622883	0.517035	0.415438	0.45025	0.451095	0.487269	0.515412	0.543821	0.564429	0.588454	0.612205	0.643041	0.68927	0.728262	0.777274	0.827205	0.880902	0.915024	0.989824	1.07614	1.13082	1.20248	1.28425
	S2totalelectricityconsumption	Electricity consumption	100 Million kWh	S2	135.652	125.597	117.207	110.693	109.165	103.984	95.9069	85.6691	75.4248	68.2452	57.6549	60.2378	60.2445	63.4508	77.2833	89.2018	92.8735	95.9406	101.783	111.239	115.328	116.799	120.322	124.037	129.926	142.043	145.889	147.392	150.291	152.108	152.758
	S2totalsolidwasteproduction	Solidwaste production	10K ton	S2	744.576	672.296	600.545	531.694	473.406	421.435	355.187	288.422	221.663	165.812	104.069	112.554	112.566	118.466	120.693	127.586	135.198	141.494	148.378	156.651	165.626	252.807	318.837	324.298	330.808	355.335	361.659	362.829	372.339	382.168	384.77
	S2totalinvestment	Capital investment	100 Million yuan	S2	515.175	496.658	478.14	459.623	441.105	422.588	404.07	385.553	367.035	348.518	330	360	370.656	399	427.5	456	484.5	513	541.5	570	598.5	627	655.5	684	712.5	741	769.5	798	826.5	855	883.5
	S2totalbenefit	Benefit	100 Million yuan	S2	250.012	283.326	307.451	324.939	355.106	426.124	445.709	445.456	445.017	487.32	514.735	534.588	536.489	557.389	570.573	589.537	591.875	595.707	598.948	605.874	617.297	629.917	638.689	641.629	650.412	652.802	672.322	696.692	695.832	702.738	706.829
	S2totalenergyconsumption	Energy consumption	10K ton	S2	693.116	636.74	589.457	550.508	531.323	479.777	427.044	376.495	325.524	273.915	206.906	216.158	216.191	224.444	267.879	346.411	378.826	400.281	426.545	457.956	484.535	490.636	519.614	549.381	602.433	665.272	712.797	755.987	777.268	790.978	815.234
	S2totalwastewater	Sewage	10K ton	S2	3320.97	3062.84	2759.69	2461.68	2230.69	2087.76	1841.78	1557.96	1274.12	1063.82	861.954	931.12	932.8	1004.67	1060.59	1117.03	1157.98	1205.72	1252.9	1314.17	1406.02	1483.5	1580.88	1680.08	1786.77	1854.57	2003.19	2174.69	2283.32	2425.7	2588.17
	S2freshwaterintensity	Water consumption intensity	ton/(10k yuan)	S2	14.5647	9.81401	8.44991	7.20106	5.97683	4.97076	4.23943	3.54278	2.85806	2.26046	1.74139	1.80611	1.80565	1.88842	1.94918	1.99781	2.04996	2.12239	2.19117	2.26517	2.37451	2.47199	2.58255	2.7058	2.82609	2.92508	3.07349	3.22602	3.36944	3.54688	3.73725
	S2carbonemissionintensity	Carbon emission intensity	ton/(10k yuan)	S2	3.57018	2.35054	2.00768	1.70123	1.3801	1.04811	0.854723	0.670016	0.48912	0.301821	0.126682	0.121685	0.116336	0.115101	0.120952	0.134574	0.138046	0.138127	0.145385	0.160469	0.158463	0.147512	0.145281	0.141847	0.143768	0.148259	0.144936	0.139116	0.132681	0.122951	0.120556
	S2electricityintensity	Electricity consumption intensity	kWh/yuan	S2	0.118205	0.07996	0.0713044	0.0643365	0.0581144	0.0491902	0.0447497	0.0396356	0.0346082	0.0298366	0.0241672	0.0241635	0.0241147	0.0245905	0.029227	0.0327697	0.0337309	0.0346031	0.0364296	0.039185	0.0397301	0.0396459	0.0399778	0.0405729	0.0416827	0.0454074	0.0452997	0.0441846	0.0447814	0.0448664	0.0444538
	S2coalconsumptionintensity	Energy consumption intensity	ton/(10k yuan)	S2	0.603968	0.405373	0.358603	0.319963	0.282853	0.226961	0.199257	0.174189	0.149365	0.119755	0.0867286	0.0867083	0.0865372	0.0869836	0.101307	0.127259	0.137586	0.14437	0.152667	0.161319	0.166921	0.16654	0.172646	0.179703	0.193272	0.212669	0.22133	0.226628	0.231599	0.23331	0.23724
	S2solidwasteproductionintensity	Solidwaste production intensity	ton/(10k yuan)	S2	0.648808	0.428009	0.365349	0.309028	0.25202	0.199362	0.165729	0.133441	0.101709	0.0724926	0.0436225	0.0451493	0.045058	0.0459115	0.0456436	0.0468708	0.0491029	0.051033	0.0531066	0.0551818	0.0570575	0.0858124	0.105936	0.106078	0.106129	0.113591	0.112298	0.108768	0.110944	0.112726	0.111971
	S2freshwaterproductivity	Water productivity	yuan/ton	S2	686.592	1018.95	1183.44	1388.68	1673.13	2011.76	2358.81	2822.65	3498.88	4423.88	5742.53	5536.78	5538.18	5295.43	5130.35	5005.47	4878.15	4711.67	4563.77	4414.68	4211.4	4045.32	3872.14	3695.76	3538.45	3418.71	3253.63	3099.79	2967.85	2819.38	2675.76
	S2energyproductivity	Energy productivity	yuan/ton	S2	1.65572	2.46687	2.7886	3.12536	3.53541	4.40604	5.01865	5.74089	6.69502	8.35039	11.5302	11.5329	11.5557	11.4964	9.87103	7.85796	7.26817	6.92664	6.55021	6.19889	5.99088	6.00455	5.79221	5.56473	5.17407	4.70213	4.51814	4.41253	4.3178	4.28614	4.21515
	S2steamreduction	Carbon reduction due to steam boiler retrofit	10K ton	S2	-8.44857e-07	-7.60371e-07	-6.75886e-07	-5.96648e-07	-5.20815e-07	4.32532	9.28549	16.7914	26.2253	30.9503	26.7088	26.8068	26.8104	28.7825	29.5482	37.78	42.3242	43.7878	44.4444	46.4314	51.375	52.4046	56.3676	66.9808	75.9408	75.9408	81.6008	88.8632	100.09	103.364	103.444
	S2electricityreduction	Carbon reduction due to clean energy	10K ton	S2	43.6802	60.9147	75.9502	89.7723	106.326	118.23	124.679	125.334	122.641	122.091	112.542	127.403	137.237	154.883	201.246	246.821	272.119	296.744	331.405	380.327	413.106	437.412	470.218	504.956	550.107	624.565	665.252	696.131	734.32	766.624	769.901
	S2CCUreduction	Carbon reduction due to CCUS	10K ton	S2	-2.2778e-05	-2.03129e-05	-1.89364e-05	-1.61051e-05	-1.19122e-05	-1.11249e-05	-8.90953e-06	-6.77732e-06	-4.64567e-06	-3.00669e-06	-1.79458e-06	2.91934	5.83867	9.58421	13.016	20.7157	29.0634	37.9216	53.7783	80.8052	98.1621	108	130.588	148.066	181.462	228.79	274.162	321.332	351.954	385.079	431.759
	S2totalreduction	Carbon reduction	10K ton	S2	0.00436802	0.00609146	0.00759502	0.00897722	0.0106326	0.0122555	0.0133964	0.0142125	0.0148866	0.0153041	0.0139251	0.0157129	0.0169886	0.019325	0.024381	0.0305317	0.0343507	0.0378454	0.0429627	0.0507564	0.0562643	0.0597816	0.0657174	0.0720003	0.080751	0.0929296	0.102101	0.110633	0.118636	0.125507	0.13051
	S2ccucost350	CCU cost (53 USD/ton)	100 Million yuan	S2	-7.97229e-07	-7.10953e-07	-6.62776e-07	-5.63679e-07	-4.16927e-07	-3.89372e-07	-3.11833e-07	-2.37206e-07	-1.62599e-07	-1.05234e-07	-6.28103e-08	0.102177	0.204354	0.335447	0.45556	0.725051	1.01722	1.32726	1.88224	2.82818	3.43567	3.77999	4.57057	5.1823	6.35118	8.00765	9.59566	11.2466	12.3184	13.4778	15.1116
	S2ccucost300	CCU cost (46 USD/ton)	100 Million yuan	S2	-6.83339e-07	-6.09388e-07	-5.68093e-07	-4.83153e-07	-3.57366e-07	-3.33748e-07	-2.67286e-07	-2.0332e-07	-1.3937e-07	-9.02007e-08	-5.38374e-08	0.0875801	0.17516	0.287526	0.39048	0.621472	0.871903	1.13765	1.61335	2.42416	2.94486	3.23999	3.91763	4.44198	5.44387	6.8637	8.22485	9.63995	10.5586	11.5524	12.9528
	S2ccucost250	CCU cost (38 USD/ton)	100 Million yuan	S2	-5.69449e-07	-5.07824e-07	-4.73411e-07	-4.02628e-07	-2.97805e-07	-2.78123e-07	-2.22738e-07	-1.69433e-07	-1.16142e-07	-7.51672e-08	-4.48645e-08	0.0729834	0.145967	0.239605	0.3254	0.517893	0.726586	0.94804	1.34446	2.02013	2.45405	2.69999	3.26469	3.70165	4.53656	5.71975	6.85404	8.03329	8.79886	9.62697	10.794
	S2ccucost200	CCU cost (30 USD/ton)	100 Million yuan	S2	-4.55559e-07	-4.06259e-07	-3.78729e-07	-3.22102e-07	-2.38244e-07	-2.22498e-07	-1.78191e-07	-1.35546e-07	-9.29134e-08	-6.01338e-08	-3.58916e-08	0.0583867	0.116773	0.191684	0.26032	0.414315	0.581269	0.758432	1.07557	1.6161	1.96324	2.15999	2.61175	2.96132	3.62925	4.5758	5.48324	6.42664	7.03909	7.70157	8.63518
	S2ccucost150	CCU cost (23 USD/ton)	100 Million yuan	S2	-3.41669e-07	-3.04694e-07	-2.84047e-07	-2.41577e-07	-1.78683e-07	-1.66874e-07	-1.33643e-07	-1.0166e-07	-6.96851e-08	-4.51003e-08	-2.69187e-08	0.0437901	0.0875801	0.143763	0.19524	0.310736	0.435951	0.568824	0.806675	1.21208	1.47243	1.61999	1.95881	2.22099	2.72194	3.43185	4.11243	4.81998	5.27932	5.77618	6.47639
	S2ccucost100	CCU cost (15 USD/ton)	100 Million yuan	S2	-2.2778e-07	-2.03129e-07	-1.89364e-07	-1.61051e-07	-1.19122e-07	-1.11249e-07	-8.90953e-08	-6.77732e-08	-4.64567e-08	-3.00669e-08	-1.79458e-08	0.0291934	0.0583867	0.0958421	0.13016	0.207157	0.290634	0.379216	0.537783	0.808052	0.981621	1.08	1.30588	1.48066	1.81462	2.2879	2.74162	3.21332	3.51954	3.85079	4.31759
	S2ccucost350percent	CCU cost ratio (53 USD/ton)	%	S2	-3.18876e-09	-2.50931e-09	-2.15571e-09	-1.73472e-09	-1.17409e-09	-9.13753e-10	-6.99634e-10	-5.32502e-10	-3.65376e-10	-2.15945e-10	-1.22025e-10	0.000191132	0.000380909	0.000601819	0.000798425	0.00122987	0.00171864	0.00222804	0.00314258	0.00466794	0.00556567	0.00600077	0.00715616	0.00807679	0.00976487	0.0122666	0.0142724	0.0161429	0.0177031	0.0191789	0.0213794
	S2ccucost300percent	CCU cost ratio (46 USD/ton)	%	S2	-2.73323e-09	-2.15084e-09	-1.84775e-09	-1.4869e-09	-1.00636e-09	-7.83217e-10	-5.99686e-10	-4.56431e-10	-3.13179e-10	-1.85095e-10	-1.04592e-10	0.000163827	0.000326493	0.000515845	0.000684365	0.00105417	0.00147312	0.00190974	0.00269364	0.00400109	0.00477057	0.00514352	0.00613386	0.00692296	0.00836989	0.0105142	0.0122335	0.0138367	0.0151741	0.0164391	0.0183252
	S2ccucost250percent	CCU cost ratio (38 USD/ton)	%	S2	-2.27769e-09	-1.79236e-09	-1.53979e-09	-1.23909e-09	-8.38637e-10	-6.52681e-10	-4.99739e-10	-3.80359e-10	-2.60983e-10	-1.54246e-10	-8.71604e-11	0.000136523	0.000272078	0.000429871	0.000570304	0.000878475	0.0012276	0.00159145	0.0022447	0.00333424	0.00397548	0.00428626	0.00511155	0.00576913	0.0069749	0.00876184	0.0101946	0.0115306	0.0126451	0.0136992	0.015271
	S2ccucost200percent	CCU cost ratio (30 USD/ton)	%	S2	-1.82215e-09	-1.43389e-09	-1.23184e-09	-9.91269e-10	-6.70909e-10	-5.22145e-10	-3.99791e-10	-3.04287e-10	-2.08786e-10	-1.23397e-10	-6.97283e-11	0.000109218	0.000217662	0.000343897	0.000456243	0.00070278	0.00098208	0.00127316	0.00179576	0.00266739	0.00318038	0.00342901	0.00408924	0.00461531	0.00557992	0.00700947	0.00815567	0.00922449	0.0101161	0.0109594	0.0122168
	S2ccucost150percent	CCU cost ratio (23 USD/ton)	%	S2	-1.36661e-09	-1.07542e-09	-9.23876e-10	-7.43452e-10	-5.03182e-10	-3.91609e-10	-2.99843e-10	-2.28215e-10	-1.5659e-10	-9.25477e-11	-5.22962e-11	8.19137e-05	0.000163247	0.000257923	0.000342182	0.000527085	0.00073656	0.000954872	0.00134682	0.00200055	0.00238529	0.00257176	0.00306693	0.00346148	0.00418494	0.00525711	0.00611675	0.00691837	0.00758706	0.00821953	0.0091626
	S2ccucost100percent	CCU cost ratio (15 USD/ton)	%	S2	-9.11076e-10	-7.16946e-10	-6.15918e-10	-4.95634e-10	-3.35455e-10	-2.61072e-10	-1.99895e-10	-1.52144e-10	-1.04393e-10	-6.16985e-11	-3.48642e-11	5.46091e-05	0.000108831	0.000171948	0.000228122	0.00035139	0.00049104	0.000636582	0.00089788	0.0013337	0.00159019	0.00171451	0.00204462	0.00230765	0.00278996	0.00350474	0.00407783	0.00461225	0.00505804	0.00547969	0.0061084
	S2actualcarbonemission	Carbon emission without measures	10K ton	S2	4140.83	3753.02	3376.1	3016.8	2698.76	2338.16	1965.79	1590.31	1214.85	843.397	441.472	460.481	460.522	490.244	563.637	671.638	723.6	761.426	835.827	963.105	1022.63	1032.39	1094.43	1153.65	1255.64	1393.08	1487.78	1570.39	1631.65	1671.9	1719.38
	S3totalindustrialvalue	Industrial output	100 Million yuan	S3	1147.6	1493.22	1426.2	1481.08	1571.03	1628.55	1688.84	1749.13	1911.94	1950.56	1973.63	2007.43	2291.69	2335.44	2435.95	2523.89	2692.87	2704.38	2734.38	2808.71	2870.38	2928.31	2981.31	3054.12	3095.31	3106.48	3174.33	3224.23	3342.49	3382.32	3396.84
	S3totalcarbonemission	Carbon emission	10K ton	S3	4097.15	3288.99	2011.64	911.535	361.15	233.418	252.136	266.613	274.628	268.823	262.724	260.931	282.528	313.594	323.565	338.532	349.431	353.059	391.812	454.995	457.595	436.566	433.492	433.591	450.659	466.071	457.683	447.262	442.91	416.921	415.701
	S3totalfreshwaterconsumption	Water consumption	100 Million ton	S3	1.67145	1.37597	0.87527	0.46417	0.253925	0.20476	0.212021	0.219282	0.261303	0.266815	0.271423	0.28313	0.379323	0.399499	0.443765	0.48346	0.551391	0.573133	0.598194	0.633794	0.679694	0.730599	0.777117	0.827047	0.873129	0.907251	0.975114	1.03956	1.12649	1.19948	1.26998
	S3totalelectricityconsumption	Electricity consumption	100 Million kWh	S3	135.652	112.978	74.8862	46.2763	38.4283	38.1369	40.4568	42.7766	45.597	48.1533	48.3258	49.6155	56.7145	70.5205	77.3625	80.6915	85.2186	88.5702	96.3803	110.749	114.622	117.18	121.178	123.998	131.365	143.482	146.316	148.798	150.359	151.895	152.661
	S3totalsolidwasteproduction	Solidwaste production	10K ton	S3	744.576	597.935	367.333	172.387	68.0691	45.0594	48.1838	51.3082	59.6448	60.2371	60.9741	64.4232	94.4933	96.3864	102.513	112.237	131.537	137.993	145.472	149.545	157.914	162.173	220.148	319.096	332.637	357.165	362.286	369.755	372.689	381.007	386.829
	S3totalinvestment	Capital investment	100 Million yuan	S3	515.175	448.14	322.884	213.154	168.631	180	210	240	270	300	327.707	342	370.5	399	427.5	456	484.5	513	541.5	570	598.5	627	655.5	684	712.5	741	769.5	798	826.5	855	883.5
	S3totalbenefit	Benefit	100 Million yuan	S3	250.012	263.541	260.839	278.301	294.241	319.463	326.587	333.71	372.831	379.876	388.077	398.706	485.588	491.639	516.793	531.051	571.231	572.722	577.852	598.114	609.428	625.23	632.133	641.856	645.644	648.034	658.227	665.553	691.857	699.397	692.479
	S3totalenergyconsumption	Energy consumption	10K ton	S3	693.116	570.58	373.326	212.703	146.671	135.286	152.307	169.328	181.513	185.939	186.822	192.689	212.352	261.637	278.761	302.623	324.15	346.956	379.344	454.616	479.686	487.849	514.668	544.109	595.345	658.184	698.474	727.063	772.858	790.767	809.908
	S3totalwastewater	Sewage	10K ton	S3	3320.97	2733.87	1739.05	922.247	504.518	443.364	457.79	472.217	555.706	566.658	575.814	599.075	790.199	830.286	918.236	997.104	1132.08	1175.27	1225.07	1295.8	1387	1488.14	1580.56	1679.77	1771.33	1839.13	1973.96	2102	2274.73	2419.75	2559.82
	S3freshwaterintensity	Water consumption intensity	ton/(10k yuan)	S3	14.5647	9.21473	6.13706	3.134	1.6163	1.25731	1.25543	1.25367	1.36669	1.36788	1.37525	1.41041	1.65521	1.7106	1.82173	1.91553	2.04759	2.11927	2.18767	2.25653	2.36796	2.49495	2.60663	2.70797	2.82081	2.92051	3.07187	3.2242	3.37023	3.54632	3.7387
	S3carbonemissionintensity	Carbon emission intensity	ton/(10k yuan)	S3	3.57018	2.20261	1.41049	0.615454	0.229881	0.143328	0.149296	0.152426	0.143638	0.137818	0.133118	0.129983	0.123284	0.134276	0.132829	0.134131	0.129761	0.130551	0.143291	0.161994	0.159419	0.149084	0.145403	0.141969	0.145594	0.150032	0.144183	0.138719	0.132509	0.123265	0.122379
	S3electricityintensity	Electricity consumption intensity	kWh/yuan	S3	0.118205	0.0756605	0.0525074	0.031245	0.0244606	0.0234177	0.0239554	0.024456	0.0238485	0.0246869	0.0244858	0.0247159	0.0247479	0.0301959	0.0317586	0.0319711	0.031646	0.0327506	0.0352475	0.0394304	0.0399327	0.0400161	0.0406459	0.0406002	0.04244	0.0461881	0.0460936	0.04615	0.0449843	0.0449083	0.0449421
	S3coalconsumptionintensity	Energy consumption intensity	ton/(10k yuan)	S3	0.603968	0.382113	0.261762	0.143614	0.0933601	0.0830711	0.0901843	0.0968071	0.0949364	0.0953258	0.0946593	0.0959876	0.0926619	0.112029	0.114436	0.119903	0.120373	0.128294	0.138731	0.161859	0.167116	0.166597	0.172632	0.178156	0.192338	0.211874	0.220038	0.2255	0.231222	0.233794	0.23843
	S3solidwasteproductionintensity	Solidwaste production intensity	ton/(10k yuan)	S3	0.648808	0.400432	0.25756	0.116393	0.0433277	0.0276684	0.0285307	0.0293336	0.0311959	0.0308819	0.0308944	0.0320924	0.0412331	0.0412713	0.0420835	0.0444699	0.0488463	0.0510256	0.0532012	0.0532433	0.055015	0.0553809	0.0738427	0.104481	0.107465	0.114974	0.11413	0.11468	0.111501	0.112647	0.113879
	S3freshwaterproductivity	Water productivity	yuan/ton	S3	686.592	1085.22	1629.44	3190.81	6186.97	7953.46	7965.42	7976.6	7316.97	7310.56	7271.41	7090.13	6041.52	5845.91	5489.29	5220.48	4883.78	4718.6	4571.06	4431.59	4223.05	4008.1	3836.37	3692.8	3545.08	3424.06	3255.35	3101.54	2967.16	2819.82	2674.72
	S3energyproductivity	Energy productivity	yuan/ton	S3	1.65572	2.61703	3.82026	6.96313	10.7112	12.0379	11.0884	10.3298	10.5334	10.4903	10.5642	10.418	10.7919	8.92625	8.7385	8.34006	8.30748	7.79461	7.20819	6.17821	5.98389	6.0025	5.79268	5.61307	5.19919	4.71978	4.54467	4.4346	4.32485	4.27727	4.1941
	S3steamreduction	Carbon reduction due to steam boiler retrofit	10K ton	S3	-8.44857e-07	-6.75886e-07	-4.05531e-07	-1.66065e-07	2.85774e-08	1.29882	6.0838	14.355	21.2199	26.6141	26.6141	26.8028	29.5046	31.791	34.0282	38.1694	40.9579	40.9579	42.2797	47.0905	51.7879	54.1297	57.9295	67.6188	76.9339	76.9339	89.3522	98.2874	101.769	103.364	105.565
	S3electricityreduction	Carbon reduction due to clean energy	10K ton	S3	43.6802	54.7944	48.5262	37.5301	37.4292	43.3617	52.5938	62.5822	74.1407	86.1463	94.332	104.937	129.196	172.141	201.452	223.273	249.691	273.948	313.814	378.65	410.577	438.838	473.563	504.796	556.2	630.892	667.202	702.773	734.656	765.549	769.412
	S3CCUreduction	Carbon reduction due to CCUS	10K ton	S3	-2.2778e-05	-1.79775e-05	-1.17553e-05	-4.52094e-06	-3.73435e-08	7.11223e-07	5.10725e-07	3.10228e-07	-1.14375e-06	-1.34009e-06	-1.65139e-06	2.56846	5.73327	9.04506	12.7526	19.1415	26.2449	34.7041	53.1142	80.5993	97.3625	107.698	126.852	147.555	181.576	228.912	256.84	291.391	346.74	385.197	430.016
	S3totalreduction	Carbon reduction	10K ton	S3	0.00436802	0.00547943	0.00485262	0.00375301	0.00374292	0.00446605	0.00586776	0.00769371	0.00953606	0.011276	0.0120946	0.0134308	0.0164433	0.0212977	0.0248233	0.0280584	0.0316893	0.034961	0.0409208	0.050634	0.0559727	0.0600665	0.0658345	0.071997	0.081471	0.0936738	0.101339	0.109245	0.118316	0.125411	0.130499
	S3ccucost350	CCU cost (53 USD/ton)	100 Million yuan	S3	-7.97229e-07	-6.29212e-07	-4.11434e-07	-1.58233e-07	-1.30702e-09	2.48928e-08	1.78754e-08	1.0858e-08	-4.00311e-08	-4.6903e-08	-5.77986e-08	0.0898962	0.200664	0.316577	0.446343	0.669951	0.918571	1.21464	1.859	2.82098	3.40769	3.76943	4.43984	5.16443	6.35517	8.01192	8.98939	10.1987	12.1359	13.4819	15.0506
	S3ccucost300	CCU cost (46 USD/ton)	100 Million yuan	S3	-6.83339e-07	-5.39324e-07	-3.52658e-07	-1.35628e-07	-1.1203e-09	2.13367e-08	1.53218e-08	9.30683e-09	-3.43124e-08	-4.02026e-08	-4.95417e-08	0.0770539	0.171998	0.271352	0.382579	0.574244	0.787347	1.04112	1.59342	2.41798	2.92087	3.23094	3.80557	4.42665	5.44729	6.86736	7.70519	8.74173	10.4022	11.5559	12.9005
	S3ccucost250	CCU cost (38 USD/ton)	100 Million yuan	S3	-5.69449e-07	-4.49437e-07	-2.93881e-07	-1.13024e-07	-9.33587e-10	1.77806e-08	1.27681e-08	7.75569e-09	-2.85937e-08	-3.35021e-08	-4.12847e-08	0.0642116	0.143332	0.226126	0.318816	0.478537	0.656122	0.867602	1.32785	2.01498	2.43406	2.69245	3.17131	3.68888	4.53941	5.7228	6.421	7.28478	8.66849	9.62992	10.7504
	S3ccucost200	CCU cost (30 USD/ton)	100 Million yuan	S3	-4.55559e-07	-3.59549e-07	-2.35105e-07	-9.04188e-08	-7.4687e-10	1.42245e-08	1.02145e-08	6.20455e-09	-2.28749e-08	-2.68017e-08	-3.30278e-08	0.0513693	0.114665	0.180901	0.255053	0.382829	0.524898	0.694081	1.06228	1.61199	1.94725	2.15396	2.53705	2.9511	3.63153	4.57824	5.1368	5.82782	6.93479	7.70394	8.60032
	S3ccucost150	CCU cost (23 USD/ton)	100 Million yuan	S3	-3.41669e-07	-2.69662e-07	-1.76329e-07	-6.78141e-08	-5.60152e-10	1.06683e-08	7.66088e-09	4.65341e-09	-1.71562e-08	-2.01013e-08	-2.47708e-08	0.038527	0.085999	0.135676	0.19129	0.287122	0.393673	0.520561	0.796712	1.20899	1.46044	1.61547	1.90279	2.21333	2.72365	3.43368	3.8526	4.37087	5.20109	5.77795	6.45024
	S3ccucost100	CCU cost (15 USD/ton)	100 Million yuan	S3	-2.2778e-07	-1.79775e-07	-1.17553e-07	-4.52094e-08	-3.73435e-10	7.11223e-09	5.10725e-09	3.10228e-09	-1.14375e-08	-1.34009e-08	-1.65139e-08	0.0256846	0.0573327	0.0904506	0.127526	0.191415	0.262449	0.347041	0.531142	0.805993	0.973625	1.07698	1.26852	1.47555	1.81576	2.28912	2.5684	2.91391	3.4674	3.85197	4.30016
	S3ccucost350percent	CCU cost ratio (53 USD/ton)	%	S3	-3.18876e-09	-2.38753e-09	-1.57735e-09	-5.68568e-10	-4.44201e-12	7.79208e-11	5.4734e-11	3.25371e-11	-1.07371e-10	-1.23469e-10	-1.48936e-10	0.00022547	0.00041324	0.000643922	0.000863677	0.00126156	0.00160806	0.00212082	0.00321708	0.00471645	0.00559162	0.00602888	0.00702357	0.00804608	0.00984315	0.0123634	0.013657	0.0153236	0.017541	0.0192765	0.0217343
	S3ccucost300percent	CCU cost ratio (46 USD/ton)	%	S3	-2.73323e-09	-2.04645e-09	-1.35201e-09	-4.87344e-10	-3.80744e-12	6.67893e-11	4.69148e-11	2.78889e-11	-9.2032e-11	-1.05831e-10	-1.27659e-10	0.00019326	0.000354206	0.000551933	0.000740295	0.00108134	0.00137833	0.00181785	0.00275749	0.00404267	0.00479281	0.00516761	0.00602021	0.00689664	0.00843699	0.0105972	0.011706	0.0131345	0.0150352	0.0165227	0.0186294
	S3ccucost250percent	CCU cost ratio (38 USD/ton)	%	S3	-2.27769e-09	-1.70538e-09	-1.12668e-09	-4.0612e-10	-3.17287e-12	5.56577e-11	3.90957e-11	2.32408e-11	-7.66933e-11	-8.81924e-11	-1.06383e-10	0.00016105	0.000295171	0.000459944	0.000616912	0.000901113	0.00114861	0.00151487	0.00229791	0.00336889	0.00399401	0.00430634	0.00501684	0.0057472	0.00703082	0.00883102	0.00975498	0.0109455	0.0125293	0.0137689	0.0155245
	S3ccucost200percent	CCU cost ratio (30 USD/ton)	%	S3	-1.82215e-09	-1.3643e-09	-9.01342e-10	-3.24896e-10	-2.53829e-12	4.45262e-11	3.12766e-11	1.85926e-11	-6.13546e-11	-7.05539e-11	-8.51061e-11	0.00012884	0.000236137	0.000367955	0.00049353	0.00072089	0.000918889	0.0012119	0.00183833	0.00269511	0.00319521	0.00344507	0.00401347	0.00459776	0.00562466	0.00706481	0.00780398	0.00875636	0.0100235	0.0110151	0.0124196
	S3ccucost150percent	CCU cost ratio (23 USD/ton)	%	S3	-1.36661e-09	-1.02323e-09	-6.76006e-10	-2.43672e-10	-1.90372e-12	3.33946e-11	2.34574e-11	1.39445e-11	-4.6016e-11	-5.29154e-11	-6.38296e-11	9.66301e-05	0.000177103	0.000275966	0.000370147	0.000540668	0.000689166	0.000908924	0.00137875	0.00202134	0.00239641	0.0025838	0.0030101	0.00344832	0.00421849	0.00529861	0.00585299	0.00656727	0.00751759	0.00826134	0.0093147
	S3ccucost100percent	CCU cost ratio (15 USD/ton)	%	S3	-9.11076e-10	-6.82151e-10	-4.50671e-10	-1.62448e-10	-1.26915e-12	2.22631e-11	1.56383e-11	9.29631e-12	-3.06773e-11	-3.52769e-11	-4.25531e-11	6.44201e-05	0.000118069	0.000183978	0.000246765	0.000360445	0.000459444	0.000605949	0.000919165	0.00134756	0.0015976	0.00172254	0.00200674	0.00229888	0.00281233	0.00353241	0.00390199	0.00437818	0.00501173	0.00550756	0.0062098
	S3actualcarbonemission	Carbon emission without measures	10K ton	S3	4140.83	3343.78	2060.17	949.065	398.579	278.078	310.814	343.55	369.989	381.584	383.671	395.239	446.961	526.571	571.797	619.116	666.324	702.669	801.02	961.335	1017.32	1037.23	1091.84	1153.56	1265.37	1402.81	1471.08	1539.71	1626.07	1671.03	1720.69
	S4totalindustrialvalue	Industrial output	100 Million yuan	S4	973.323	1144.39	1305.39	1441.86	1547.41	1591.58	1651.87	1712.15	1745.41	1813.09	1891.21	2015.19	2059.33	2093.61	2161.91	2225.45	2241.65	2263.12	2316.86	2461.01	2654.07	2763.2	2795.05	2808.27	2885.87	3107.58	3164.71	3222.09	3337.58	3358.47	3428.1
	S4totalcarbonemission	Carbon emission	10K ton	S4	52.959	82.7642	123.532	179.729	210.086	218.77	237.735	252.458	250.249	255.298	262.441	279.299	314.519	334.863	344.6	351.628	371.253	435.951	423.311	437.769	439.753	456.554	476.353	500.38	501.282	491.076	479.17	476.459	464.947	429.505	438.593
	S4totalfreshwaterconsumption	Water consumption	100 Million ton	S4	0.118972	0.140078	0.158188	0.172158	0.188287	0.193083	0.200344	0.207605	0.211669	0.226526	0.248103	0.29173	0.311762	0.333819	0.36939	0.404806	0.427262	0.450563	0.496649	0.563446	0.647027	0.703223	0.742283	0.776314	0.832846	0.937327	1.00512	1.07384	1.16329	1.23573	1.32759
	S4totalelectricityconsumption	Electricity consumption	100 Million kWh	S4	8.67292	13.2823	19.6222	28.0429	35.9603	37.5945	39.9143	42.2341	43.2211	46.0918	47.2909	51.9186	66.9676	70.8822	74.7734	78.7428	83.5191	93.395	94.8604	100.482	108.838	117.253	126.018	137.9	139.971	146.559	148.506	150.466	151.361	151.521	155.463
	S4totalsolidwasteproduction	Solidwaste production	10K ton	S4	23.268	27.8892	33.513	34.2665	38.9956	40.5741	43.6985	46.8228	48.1549	52.3929	57.4213	67.8464	69.1643	75.9449	82.7139	95.0175	101.843	108.772	110.587	122.711	138.949	205.615	257.632	291.827	338.692	366.541	368.787	377.494	378.676	381.688	383.953
	S4totalinvestment	Capital investment	100 Million yuan	S4	50	80	110	140	170	200	230	260	290	305.904	332.5	361	389.5	418	446.5	475	503.5	532	560.5	589	617.5	646	674.5	703	731.5	760	788.5	817	845.5	874	902.5
	S4totalbenefit	Benefit	100 Million yuan	S4	150.507	201.652	239.43	260.776	297.88	303.695	310.819	317.943	324.035	345.24	369.771	410.645	417.003	420.263	436.127	451.802	453.829	454.578	470.881	499.877	543.786	568.451	573.407	576.328	584.443	643.863	650.747	659.03	684.753	685.037	698.063
	S4totalenergyconsumption	Energy consumption	10K ton	S4	24.9899	43.9151	70.0011	110.832	122.332	131.853	148.874	165.895	173.101	178.821	186.282	206.005	257.95	285.829	302.425	318.596	342.922	372.186	381.614	412.744	449.785	511.652	560.883	622.357	656.658	691.499	716.349	753.916	793.552	799.53	835.586
	S4totalwastewater	Sewage	10K ton	S4	236.382	278.318	314.299	357.669	410.633	420.162	434.589	449.016	457.09	486.61	529.48	616.162	655.963	699.788	770.462	840.829	885.447	931.743	1023.31	1156.03	1322.09	1433.75	1511.35	1578.97	1691.29	1898.88	2033.59	2170.11	2347.84	2491.77	2674.28
	S4freshwaterintensity	Water consumption intensity	ton/(10k yuan)	S4	1.22233	1.22404	1.21181	1.194	1.21679	1.21315	1.21283	1.21254	1.21272	1.24939	1.31187	1.44766	1.5139	1.59447	1.70863	1.81899	1.90602	1.99089	2.14363	2.28949	2.43786	2.54496	2.6557	2.76438	2.88595	3.01626	3.17604	3.33274	3.48542	3.67945	3.87266
	S4carbonemissionintensity	Carbon emission intensity	ton/(10k yuan)	S4	0.0544105	0.0723217	0.0946324	0.12465	0.135767	0.137455	0.143919	0.14745	0.143376	0.140808	0.138769	0.138597	0.152729	0.159945	0.159396	0.158003	0.165616	0.192633	0.182709	0.177882	0.16569	0.165227	0.170427	0.178181	0.173702	0.158025	0.15141	0.147873	0.139307	0.127887	0.127941
	S4electricityintensity	Electricity consumption intensity	kWh/yuan	S4	0.00891062	0.0116064	0.0150317	0.0194491	0.0232391	0.0236208	0.0241631	0.0246672	0.0247627	0.0254217	0.0250056	0.0257637	0.0325192	0.0338564	0.0345867	0.0353829	0.0372579	0.0412683	0.0409436	0.0408298	0.0410077	0.0424339	0.045086	0.049105	0.0485022	0.0471616	0.0469257	0.0466983	0.0453505	0.045116	0.0453497
	S4coalconsumptionintensity	Energy consumption intensity	ton/(10k yuan)	S4	0.0256749	0.0383742	0.0536247	0.0768673	0.0790558	0.082844	0.0901246	0.0968926	0.0991748	0.0986279	0.0984986	0.102226	0.12526	0.136524	0.139888	0.14316	0.152978	0.164457	0.164712	0.167713	0.16947	0.185167	0.20067	0.221616	0.227543	0.22252	0.226355	0.233984	0.237763	0.238064	0.243746
	S4solidwasteproductionintensity	Solidwaste production intensity	ton/(10k yuan)	S4	0.0239057	0.0243704	0.0256728	0.0237655	0.0252006	0.025493	0.026454	0.0273473	0.0275895	0.028897	0.0303622	0.0336676	0.0335859	0.0362746	0.0382597	0.0426959	0.0454319	0.0480628	0.0477315	0.0498623	0.0523532	0.0744121	0.0921741	0.103917	0.117362	0.11795	0.116531	0.117158	0.113458	0.113649	0.112002
	S4freshwaterproductivity	Water productivity	yuan/ton	S4	8181.12	8169.64	8252.15	8375.24	8218.36	8242.98	8245.15	8247.17	8245.94	8003.89	7622.69	6907.7	6605.44	6271.7	5852.65	5497.57	5246.55	5022.87	4664.98	4367.78	4101.95	3929.33	3765.48	3617.45	3465.07	3315.37	3148.58	3000.54	2869.09	2717.8	2582.21
	S4energyproductivity	Energy productivity	yuan/ton	S4	38.9486	26.0591	18.6481	13.0094	12.6493	12.0709	11.0957	10.3207	10.0832	10.1391	10.1524	9.78222	7.98342	7.3247	7.14859	6.98517	6.5369	6.08061	6.0712	5.96255	5.90076	5.40054	4.98331	4.51232	4.39478	4.49398	4.41784	4.2738	4.20588	4.20055	4.10263
	S4steamreduction	Carbon reduction due to steam boiler retrofit	10K ton	S4	-4.67323e-17	-7.38964e-17	-3.50752e-09	-3.85222e-09	1.32628e-07	1.14106	5.76828	13.8817	21.4487	26.6141	26.7161	30.1545	31.6653	36.214	39.5731	40.9511	41.4757	43.3709	44.6514	49.9754	53.0764	57.21	58.5158	58.5158	76.3062	78.9014	94.9074	102.13	104.635	104.635	107.395
	S4electricityreduction	Carbon reduction due to clean energy	10K ton	S4	2.79268	6.4419	12.7152	22.7428	35.0254	42.7449	51.8886	61.7885	70.2775	82.4583	92.3119	109.808	152.552	173.024	194.71	217.881	244.711	288.871	308.865	343.55	389.856	439.113	492.477	561.392	592.637	644.419	677.189	710.65	739.55	763.664	783.536
	S4CCUreduction	Carbon reduction due to CCUS	10K ton	S4	5.08384e-07	-2.52202e-07	-1.02034e-07	1.02464e-07	-9.56402e-09	-9.69069e-08	-2.97405e-07	-4.97903e-07	-5.82441e-07	2.78341e-07	-1.44453e-06	2.80149	5.79909	10.5209	15.557	21.6342	31.6833	53.4576	63.0019	79.079	92.6558	115.642	147.477	188.757	213.767	245.785	269.436	316.341	368.315	399.818	460.998
	S4totalreduction	Carbon reduction	10K ton	S4	0.000279268	0.00064419	0.00127152	0.00227428	0.00350254	0.0043886	0.00576569	0.00756702	0.00917262	0.0109072	0.0119028	0.0142764	0.0190017	0.0219759	0.024984	0.0280467	0.031787	0.0385699	0.0416519	0.0472604	0.0535588	0.0611965	0.069847	0.0808665	0.088271	0.0969105	0.104153	0.112912	0.12125	0.126812	0.135193
	S4ccucost350	CCU cost (53 USD/ton)	100 Million yuan	S4	1.77934e-08	-8.82706e-09	-3.57121e-09	3.58626e-09	-3.34741e-10	-3.39174e-09	-1.04092e-08	-1.74266e-08	-2.03854e-08	9.74195e-09	-5.05585e-08	0.0980523	0.202968	0.368232	0.544495	0.757197	1.10892	1.87102	2.20507	2.76776	3.24295	4.04746	5.1617	6.6065	7.48185	8.60246	9.43027	11.0719	12.891	13.9936	16.1349
	S4ccucost300	CCU cost (46 USD/ton)	100 Million yuan	S4	1.52515e-08	-7.56605e-09	-3.06103e-09	3.07393e-09	-2.86921e-10	-2.90721e-09	-8.92214e-09	-1.49371e-08	-1.74732e-08	8.35024e-09	-4.33358e-08	0.0840448	0.173973	0.315628	0.46671	0.649026	0.9505	1.60373	1.89006	2.37237	2.77967	3.46925	4.42432	5.66271	6.41302	7.37354	8.08309	9.49023	11.0495	11.9945	13.83
	S4ccucost250	CCU cost (38 USD/ton)	100 Million yuan	S4	1.27096e-08	-6.30504e-09	-2.55086e-09	2.56161e-09	-2.391e-10	-2.42267e-09	-7.43512e-09	-1.24476e-08	-1.4561e-08	6.95853e-09	-3.61132e-08	0.0700374	0.144977	0.263023	0.388925	0.540855	0.792083	1.33644	1.57505	1.97697	2.3164	2.89105	3.68693	4.71893	5.34418	6.14462	6.73591	7.90853	9.20788	9.99544	11.525
	S4ccucost200	CCU cost (30 USD/ton)	100 Million yuan	S4	1.01677e-08	-5.04403e-09	-2.04069e-09	2.04929e-09	-1.9128e-10	-1.93814e-09	-5.9481e-09	-9.95805e-09	-1.16488e-08	5.56683e-09	-2.88906e-08	0.0560299	0.115982	0.210418	0.31114	0.432684	0.633667	1.06915	1.26004	1.58158	1.85312	2.31284	2.94954	3.77514	4.27534	4.91569	5.38872	6.32682	7.3663	7.99635	9.21997
	S4ccucost150	CCU cost (23 USD/ton)	100 Million yuan	S4	7.62576e-09	-3.78303e-09	-1.53052e-09	1.53697e-09	-1.4346e-10	-1.4536e-09	-4.46107e-09	-7.46854e-09	-8.73662e-09	4.17512e-09	-2.16679e-08	0.0420224	0.0869863	0.157814	0.233355	0.324513	0.47525	0.801864	0.945028	1.18618	1.38984	1.73463	2.21216	2.83136	3.20651	3.68677	4.04154	4.74512	5.52473	5.99726	6.91498
	S4ccucost100	CCU cost (15 USD/ton)	100 Million yuan	S4	5.08384e-09	-2.52202e-09	-1.02034e-09	1.02464e-09	-9.56402e-11	-9.69069e-10	-2.97405e-09	-4.97903e-09	-5.82441e-09	2.78341e-09	-1.44453e-08	0.0280149	0.0579909	0.105209	0.15557	0.216342	0.316833	0.534576	0.630019	0.79079	0.926558	1.15642	1.47477	1.88757	2.13767	2.45785	2.69436	3.16341	3.68315	3.99818	4.60998
	S4ccucost350percent	CCU cost ratio (53 USD/ton)	%	S4	1.18223e-10	-4.37738e-11	-1.49155e-11	1.37523e-11	-1.12374e-12	-1.11682e-11	-3.34895e-11	-5.48105e-11	-6.29112e-11	2.82179e-11	-1.36729e-10	0.000238776	0.000486731	0.000876195	0.00124848	0.00167595	0.00244347	0.00411594	0.00468285	0.00553689	0.00596366	0.00712016	0.00900182	0.0114631	0.0128017	0.0133607	0.0144915	0.0168004	0.0188258	0.0204275	0.0231139
	S4ccucost300percent	CCU cost ratio (46 USD/ton)	%	S4	1.01334e-10	-3.75204e-11	-1.27847e-11	1.17877e-11	-9.63209e-13	-9.57278e-12	-2.87053e-11	-4.69804e-11	-5.39239e-11	2.41868e-11	-1.17197e-10	0.000204665	0.000417198	0.000751024	0.00107012	0.00143653	0.0020944	0.00352795	0.00401387	0.00474591	0.00511171	0.00610299	0.00771584	0.00982551	0.0109729	0.011452	0.0124212	0.0144003	0.0161364	0.0175093	0.0198119
	S4ccucost250percent	CCU cost ratio (38 USD/ton)	%	S4	8.44451e-11	-3.1267e-11	-1.06539e-11	9.82305e-12	-8.02674e-13	-7.97732e-12	-2.39211e-11	-3.91504e-11	-4.49366e-11	2.01556e-11	-9.76638e-11	0.000170554	0.000347665	0.000625853	0.00089177	0.00119711	0.00174533	0.00293996	0.00334489	0.00395492	0.00425976	0.00508583	0.00642987	0.00818792	0.00914406	0.00954336	0.010351	0.0120003	0.013447	0.0145911	0.0165099
	S4ccucost200percent	CCU cost ratio (30 USD/ton)	%	S4	6.75561e-11	-2.50136e-11	-8.52312e-12	7.85844e-12	-6.4214e-13	-6.38185e-12	-1.91369e-11	-3.13203e-11	-3.59493e-11	1.61245e-11	-7.8131e-11	0.000136443	0.000278132	0.000500683	0.000713416	0.000957686	0.00139627	0.00235197	0.00267591	0.00316394	0.0034078	0.00406866	0.00514389	0.00655034	0.00731525	0.00763469	0.00828083	0.00960021	0.0107576	0.0116729	0.0132079
	S4ccucost150percent	CCU cost ratio (23 USD/ton)	%	S4	5.06671e-11	-1.87602e-11	-6.39234e-12	5.89383e-12	-4.81605e-13	-4.78639e-12	-1.43526e-11	-2.34902e-11	-2.69619e-11	1.20934e-11	-5.85983e-11	0.000102333	0.000208599	0.000375512	0.000535062	0.000718265	0.0010472	0.00176397	0.00200693	0.00237295	0.00255585	0.0030515	0.00385792	0.00491275	0.00548644	0.00572602	0.00621062	0.00720016	0.0080682	0.00875465	0.00990594
	S4ccucost100percent	CCU cost ratio (15 USD/ton)	%	S4	3.3778e-11	-1.25068e-11	-4.26156e-12	3.92922e-12	-3.2107e-13	-3.19093e-12	-9.56843e-12	-1.56601e-11	-1.79746e-11	8.06226e-12	-3.90655e-11	6.82217e-05	0.000139066	0.000250341	0.000356708	0.000478843	0.000698133	0.00117598	0.00133796	0.00158197	0.0017039	0.00203433	0.00257195	0.00327517	0.00365763	0.00381734	0.00414041	0.0048001	0.0053788	0.00583643	0.00660396
	S4actualcarbonemission	Carbon emission without measures	10K ton	S4	55.7517	89.2061	136.247	202.472	245.112	262.656	295.392	328.128	341.975	364.371	381.469	422.063	504.536	554.621	594.44	632.094	689.123	821.65	839.829	910.373	975.342	1068.52	1174.82	1309.04	1383.99	1460.18	1520.7	1605.58	1677.45	1697.62	1790.52
	S5totalindustrialvalue	Industrial output	100 Million yuan	S5	1147.6	1609.43	1686.84	1739.27	1865.1	2087.37	2103.33	2118.42	2144.92	2184.7	2292.39	2505.51	2504.83	2579.53	2644.59	2708.71	2753.4	2772.61	2793.96	2838.82	2902.79	2946.05	3009.72	3054.12	3117.03	3128.2	3220.52	3335.81	3356.09	3390.24	3436.33
	S5totalcarbonemission	Carbon emission	10K ton	S5	4097.15	3893.82	3521.67	3032.58	2518.33	1964.49	1461.94	1054.53	754.607	542.238	420.77	359.985	313.297	304.098	321.696	359.561	380.185	382.986	406.2	455.542	459.985	434.577	437.254	433.591	448.128	463.783	466.769	464.064	445.29	416.832	414.271
	S5totalfreshwaterconsumption	Water consumption	100 Million ton	S5	1.67145	1.62448	1.47985	1.28241	1.09241	0.954817	0.766338	0.613224	0.501338	0.433728	0.421893	0.473327	0.460577	0.489229	0.516253	0.540512	0.56447	0.58846	0.612205	0.643041	0.68927	0.728262	0.777274	0.827047	0.880902	0.915024	0.989824	1.07614	1.13082	1.20248	1.28425
	S5totalelectricityconsumption	Electricity consumption	100 Million kWh	S5	135.652	131.903	124.506	114.131	106.75	96.0589	84.0066	72.9042	65.2477	60.0853	59.8153	62.368	61.3681	63.7267	77.2563	87.6331	92.8768	95.9412	101.783	111.239	115.328	116.799	120.322	123.998	129.926	142.043	145.889	147.392	150.291	152.108	152.758
	S5totalsolidwasteproduction	Solidwaste production	10K ton	S5	744.576	709.479	641.365	551.154	459.707	376.729	288.956	217.422	165.09	132.98	114.848	123.316	116.875	119.768	121.145	127.649	135.219	141.498	148.378	156.651	165.626	252.807	318.837	319.096	330.808	355.335	361.659	362.829	372.339	382.168	384.77
	S5totalinvestment	Capital investment	100 Million yuan	S5	515.175	520.916	504.825	472.601	432.081	391.561	358.092	336.26	327.756	331.766	345.883	367.147	375.557	399.951	427.785	456.071	484.514	513.002	541.5	570	598.5	627	655.5	684	712.5	741	769.5	798	826.5	855	883.5
	S5totalbenefit	Benefit	100 Million yuan	S5	250.012	293.13	316.843	328.852	352.561	421.62	438.718	437.77	438.74	447.896	486.737	536.962	537.845	557.055	570.661	583.939	591.881	595.707	598.948	605.874	617.297	629.917	638.689	641.856	650.412	652.802	672.322	696.692	695.832	702.738	706.829
	S5totalenergyconsumption	Energy consumption	10K ton	S5	693.116	669.889	626.699	567.95	520.908	436.553	363.011	307.41	270.125	238.453	227.804	228.023	221.854	226.234	268.003	334.963	378.843	400.284	426.545	457.956	484.535	490.636	519.614	544.109	602.433	665.272	712.797	755.987	777.268	790.978	815.234
	S5totalwastewater	Sewage	10K ton	S5	3320.97	3227.64	2940.28	2547.99	2170.48	1897.1	1559.15	1254.93	1032.63	898.293	874.779	976.971	951.639	1008.57	1062.26	1110.46	1158.06	1205.73	1252.91	1314.17	1406.02	1483.5	1580.88	1679.77	1786.77	1854.57	2003.19	2174.69	2283.32	2425.7	2588.17
	S5freshwaterintensity	Water consumption intensity	ton/(10k yuan)	S5	14.5647	10.0935	8.77294	7.37329	5.8571	4.57425	3.64345	2.89472	2.33733	1.9853	1.84041	1.88914	1.83875	1.89658	1.95211	1.99546	2.05009	2.12241	2.19117	2.26517	2.37451	2.47199	2.58255	2.70797	2.82609	2.92508	3.07349	3.22602	3.36944	3.54688	3.73725
	S5carbonemissionintensity	Carbon emission intensity	ton/(10k yuan)	S5	3.57018	2.41937	2.08773	1.7436	1.35024	0.94113	0.695061	0.497792	0.351812	0.248198	0.183551	0.143677	0.125077	0.117889	0.121643	0.132742	0.138079	0.138132	0.145385	0.160469	0.158463	0.147512	0.145281	0.141969	0.143768	0.148259	0.144936	0.139116	0.132681	0.122951	0.120556
	S5electricityintensity	Electricity consumption intensity	kWh/yuan	S5	0.118205	0.0819564	0.07381	0.0656204	0.0572357	0.046019	0.0399398	0.0344144	0.0304197	0.0275028	0.026093	0.0248923	0.0244999	0.0247048	0.029213	0.0323524	0.0337317	0.0346032	0.0364296	0.039185	0.0397301	0.0396459	0.0399778	0.0406002	0.0416827	0.0454074	0.0452997	0.0441846	0.0447814	0.0448664	0.0444538
	S5coalconsumptionintensity	Energy consumption intensity	ton/(10k yuan)	S5	0.603968	0.416227	0.371523	0.326546	0.279292	0.20914	0.172589	0.145113	0.125937	0.109147	0.0993742	0.0910086	0.0885705	0.0877036	0.10134	0.123661	0.137591	0.144371	0.152667	0.161319	0.166921	0.16654	0.172646	0.178156	0.193272	0.212669	0.22133	0.226628	0.231599	0.23331	0.23724
	S5solidwasteproductionintensity	Solidwaste production intensity	ton/(10k yuan)	S5	0.648808	0.440826	0.380217	0.316889	0.246478	0.18048	0.13738	0.102634	0.0769683	0.0608688	0.0500998	0.0492177	0.0466598	0.0464301	0.0458085	0.0471254	0.0491099	0.0510341	0.0531067	0.0551819	0.0570575	0.0858124	0.105936	0.104481	0.106129	0.113591	0.112298	0.108768	0.110944	0.112726	0.111971
	S5freshwaterproductivity	Water productivity	yuan/ton	S5	686.592	990.736	1139.87	1356.25	1707.33	2186.15	2744.65	3454.57	4278.38	5037.03	5433.58	5293.41	5438.47	5272.64	5122.65	5011.38	4877.85	4711.63	4563.76	4414.68	4211.4	4045.32	3872.14	3692.8	3538.45	3418.71	3253.63	3099.79	2967.85	2819.38	2675.76
	S5energyproductivity	Energy productivity	yuan/ton	S5	1.65572	2.40253	2.69162	3.06236	3.58048	4.78149	5.79412	6.8912	7.94046	9.16196	10.063	10.988	11.2904	11.402	9.86774	8.0866	7.26791	6.92661	6.5502	6.19889	5.99088	6.00455	5.79221	5.61307	5.17407	4.70213	4.51814	4.41253	4.3178	4.28614	4.21515
	S5steamreduction	Carbon reduction due to steam boiler retrofit	10K ton	S5	-8.44857e-07	-8.02614e-07	-7.22353e-07	-6.18652e-07	-5.05101e-07	3.81178	7.7907	14.4024	23.7029	29.5682	28.9813	27.8295	27.2195	28.8512	29.592	37.1015	42.3269	43.7882	44.4444	46.4314	51.375	52.4046	56.3676	67.6188	75.9408	75.9408	81.6008	88.8632	100.09	103.364	103.444
	S5electricityreduction	Carbon reduction due to clean energy	10K ton	S5	43.6802	63.9731	80.6795	92.5605	103.975	109.219	109.209	106.659	106.093	107.493	116.759	131.908	139.797	155.557	201.175	242.481	272.129	296.746	331.405	380.327	413.106	437.412	470.218	504.796	550.107	624.565	665.252	696.131	734.32	766.624	769.901
	S5CCUreduction	Carbon reduction due to CCUS	10K ton	S5	-2.2778e-05	-2.14806e-05	-2.01595e-05	-1.68491e-05	-1.14778e-05	-9.63171e-06	-6.69894e-06	-4.40793e-06	-2.75806e-06	-2.68716e-06	-2.91311e-06	4.43954	7.0551	10.2075	13.2725	20.2984	29.0815	37.9247	53.7786	80.8053	98.1621	108	130.588	147.555	181.462	228.79	274.162	321.332	351.954	385.079	431.759
	S5totalreduction	Carbon reduction	10K ton	S5	0.00436802	0.0063973	0.00806795	0.00925605	0.0103975	0.0113031	0.0116999	0.0121061	0.0129796	0.0137061	0.0145741	0.0164177	0.0174071	0.0194616	0.024404	0.0299881	0.0343537	0.0378459	0.0429628	0.0507564	0.0562643	0.0597816	0.0657174	0.071997	0.080751	0.0929296	0.102101	0.110633	0.118636	0.125507	0.13051
	S5ccucost350	CCU cost (53 USD/ton)	100 Million yuan	S5	-7.97229e-07	-7.51821e-07	-7.05581e-07	-5.89717e-07	-4.01724e-07	-3.3711e-07	-2.34463e-07	-1.54277e-07	-9.6532e-08	-9.40505e-08	-1.01959e-07	0.155384	0.246929	0.357264	0.464537	0.710445	1.01785	1.32736	1.88225	2.82818	3.43567	3.77999	4.57057	5.16443	6.35118	8.00765	9.59566	11.2466	12.3184	13.4778	15.1116
	S5ccucost300	CCU cost (46 USD/ton)	100 Million yuan	S5	-6.83339e-07	-6.44418e-07	-6.04784e-07	-5.05472e-07	-3.44335e-07	-2.88951e-07	-2.00968e-07	-1.32238e-07	-8.27417e-08	-8.06147e-08	-8.73933e-08	0.133186	0.211653	0.306226	0.398175	0.608953	0.872446	1.13774	1.61336	2.42416	2.94486	3.23999	3.91763	4.42665	5.44387	6.8637	8.22485	9.63995	10.5586	11.5524	12.9528
	S5ccucost250	CCU cost (38 USD/ton)	100 Million yuan	S5	-5.69449e-07	-5.37015e-07	-5.03986e-07	-4.21227e-07	-2.86946e-07	-2.40793e-07	-1.67473e-07	-1.10198e-07	-6.89514e-08	-6.71789e-08	-7.28278e-08	0.110988	0.176378	0.255188	0.331812	0.50746	0.727038	0.948118	1.34446	2.02013	2.45405	2.69999	3.26469	3.68888	4.53656	5.71975	6.85404	8.03329	8.79886	9.62697	10.794
	S5ccucost200	CCU cost (30 USD/ton)	100 Million yuan	S5	-4.55559e-07	-4.29612e-07	-4.03189e-07	-3.36981e-07	-2.29556e-07	-1.92634e-07	-1.33979e-07	-8.81585e-08	-5.51611e-08	-5.37431e-08	-5.82622e-08	0.0887907	0.141102	0.204151	0.26545	0.405968	0.58163	0.758494	1.07557	1.61611	1.96324	2.15999	2.61175	2.9511	3.62925	4.5758	5.48324	6.42664	7.03909	7.70157	8.63518
	S5ccucost150	CCU cost (23 USD/ton)	100 Million yuan	S5	-3.41669e-07	-3.22209e-07	-3.02392e-07	-2.52736e-07	-1.72167e-07	-1.44476e-07	-1.00484e-07	-6.61189e-08	-4.13708e-08	-4.03074e-08	-4.36967e-08	0.066593	0.105827	0.153113	0.199087	0.304476	0.436223	0.568871	0.806679	1.21208	1.47243	1.61999	1.95881	2.21333	2.72194	3.43185	4.11243	4.81998	5.27932	5.77618	6.47639
	S5ccucost100	CCU cost (15 USD/ton)	100 Million yuan	S5	-2.2778e-07	-2.14806e-07	-2.01595e-07	-1.68491e-07	-1.14778e-07	-9.63171e-08	-6.69894e-08	-4.40793e-08	-2.75806e-08	-2.68716e-08	-2.91311e-08	0.0443954	0.070551	0.102075	0.132725	0.202984	0.290815	0.379247	0.537786	0.808053	0.981621	1.08	1.30588	1.47555	1.81462	2.2879	2.74162	3.21332	3.51954	3.85079	4.31759
	S5ccucost350percent	CCU cost ratio (53 USD/ton)	%	S5	-3.18876e-09	-2.5648e-09	-2.22691e-09	-1.79326e-09	-1.13944e-09	-7.99558e-10	-5.34426e-10	-3.52417e-10	-2.20021e-10	-2.09983e-10	-2.09474e-10	0.000289376	0.000459107	0.000641343	0.000814033	0.00121664	0.00171969	0.00222822	0.0031426	0.00466794	0.00556567	0.00600077	0.00715616	0.00804608	0.00976487	0.0122666	0.0142724	0.0161429	0.0177031	0.0191789	0.0213794
	S5ccucost300percent	CCU cost ratio (46 USD/ton)	%	S5	-2.73323e-09	-2.1984e-09	-1.90878e-09	-1.53708e-09	-9.76667e-10	-6.85335e-10	-4.5808e-10	-3.02072e-10	-1.88589e-10	-1.79985e-10	-1.79549e-10	0.000248036	0.00039352	0.000549723	0.000697743	0.00104284	0.00147402	0.0019099	0.00269365	0.00400109	0.00477057	0.00514352	0.00613386	0.00689664	0.00836989	0.0105142	0.0122335	0.0138367	0.0151741	0.0164391	0.0183252
	S5ccucost250percent	CCU cost ratio (38 USD/ton)	%	S5	-2.27769e-09	-1.832e-09	-1.59065e-09	-1.2809e-09	-8.13889e-10	-5.71113e-10	-3.81733e-10	-2.51726e-10	-1.57158e-10	-1.49988e-10	-1.49625e-10	0.000206697	0.000327934	0.000458102	0.000581452	0.00086903	0.00122835	0.00159158	0.00224471	0.00333424	0.00397548	0.00428626	0.00511155	0.0057472	0.0069749	0.00876184	0.0101946	0.0115306	0.0126451	0.0136992	0.015271
	S5ccucost200percent	CCU cost ratio (30 USD/ton)	%	S5	-1.82215e-09	-1.4656e-09	-1.27252e-09	-1.02472e-09	-6.51111e-10	-4.5689e-10	-3.05387e-10	-2.01381e-10	-1.25726e-10	-1.1999e-10	-1.197e-10	0.000165358	0.000262347	0.000366482	0.000465162	0.000695224	0.000982681	0.00127327	0.00179577	0.00266739	0.00318038	0.00342901	0.00408924	0.00459776	0.00557992	0.00700947	0.00815567	0.00922449	0.0101161	0.0109594	0.0122168
	S5ccucost150percent	CCU cost ratio (23 USD/ton)	%	S5	-1.36661e-09	-1.0992e-09	-9.54391e-10	-7.68541e-10	-4.88333e-10	-3.42668e-10	-2.2904e-10	-1.51036e-10	-9.42947e-11	-8.99926e-11	-8.97747e-11	0.000124018	0.00019676	0.000274861	0.000348871	0.000521418	0.000737011	0.00095495	0.00134683	0.00200055	0.00238529	0.00257176	0.00306693	0.00344832	0.00418494	0.00525711	0.00611675	0.00691837	0.00758706	0.00821953	0.0091626
	S5ccucost100percent	CCU cost ratio (15 USD/ton)	%	S5	-9.11076e-10	-7.328e-10	-6.36261e-10	-5.12361e-10	-3.25556e-10	-2.28445e-10	-1.52693e-10	-1.00691e-10	-6.28632e-11	-5.99951e-11	-5.98498e-11	8.26788e-05	0.000131173	0.000183241	0.000232581	0.000347612	0.00049134	0.000636633	0.000897884	0.0013337	0.00159019	0.00171451	0.00204462	0.00229888	0.00278996	0.00350474	0.00407783	0.00461225	0.00505804	0.00547969	0.0061084
	S5actualcarbonemission	Carbon emission without measures	10K ton	S5	4140.83	3957.79	3602.35	3125.14	2622.3	2077.52	1578.94	1175.59	884.403	679.298	566.511	524.163	487.368	498.713	565.735	659.441	723.723	761.445	835.828	963.105	1022.63	1032.39	1094.43	1153.56	1255.64	1393.08	1487.78	1570.39	1631.65	1671.9	1719.38
	S1totalindustrialvalue	Industrial output	100 Million yuan	S1	774.275	881.962	922.427	948.82	979.512	1010.16	1036.44	1063.1	1087.98	1114.73	1144.76	1178.15	1215	1255.45	1299.32	1346.85	1395.24	1436.97	1464.23	1477.87	1477.87	1477.87	1477.87	1477.87	1477.87	1477.87	1477.87	1477.87	1477.87	1477.87	1477.87
	S1totalcarbonemission	Carbon emission	10K ton	S1	4063.88	4137.72	4160.74	4142.24	4123.84	4101.7	4089	4069.52	4038.43	4003.44	3979.96	3854.43	3728.97	3603.54	3477.88	3352.02	3227.23	3131.24	3022.16	2897.91	2766.19	2634.48	2502.77	2371.05	2239.34	2107.63	1975.92	1844.21	1712.49	1582.29	1477.87
	S1totalfreshwaterconsumption	Water consumption	100 Million ton	S1	1.667	1.682	1.685	1.69	1.697	1.706	1.717	1.729	1.743	1.759	1.777	1.798	1.82	1.844	1.871	1.9	1.931	1.965	2.002	2.024	2.024	2.024	2.024	2.024	2.024	2.024	2.024	2.024	2.024	2.024	2.024
	S1totalelectricityconsumption	Electricity consumption	100 Million kWh	S1	129.707	143.702	154.295	154.955	155.248	155.799	156.618	157.238	157.505	157.76	158.091	158.612	159.187	159.817	160.422	161.025	161.895	163.345	166.222	167.454	167.454	167.454	167.454	167.454	167.454	167.454	167.454	167.454	167.454	167.454	167.454
	S1totalsolidwasteproduction	Solidwaste production	10K ton	S1	729.407	732.63	733.443	734.097	734.767	736.002	739.571	742.379	743.128	745.775	748.862	752.679	756.892	761.516	766.657	772.308	776.173	781.152	787.357	788.995	788.995	788.995	788.995	788.995	788.995	788.995	788.995	788.995	788.995	788.995	788.995
	S1totalinvestment	Capital investment	100 Million yuan	S1	505	525	545	565	585	605	622.174	634.359	640.606	644.922	649.759	655.129	661.057	667.563	672.304	675.947	691.089	714.351	729.827	736.399	736.399	736.399	736.399	736.399	736.399	736.399	736.399	736.399	736.399	736.399	736.399
	S1totalbenefit	Benefit	100 Million yuan	S1	166.895	157.725	163.595	168.663	173.212	174.384	175.314	177.661	181.357	184.592	188.867	195.812	203.479	211.892	221.647	232.618	245.352	253.769	260.273	265.036	265.036	265.036	265.036	265.036	265.036	265.036	265.036	265.036	265.036	265.036	265.036
	S1totalenergyconsumption	Energy consumption	10K ton	S1	689.722	743.194	777.872	781.285	784.09	789.961	801.413	810.023	812.547	814.524	816.749	819.253	822.017	825.049	827.896	830.692	834.563	849.91	864.971	871.855	871.855	871.855	871.855	871.855	871.855	871.855	871.855	871.854	871.854	871.854	871.854
	S1totalwastewater	Sewage	10K ton	S1	3311.68	3341.38	3348.24	3358.55	3372.36	3389.7	3410.63	3435.2	3463.51	3495.62	3531.66	3571.73	3615.97	3664.51	3717.5	3775.14	3837.61	3905.11	3977.87	4021.42	4021.42	4021.42	4021.42	4021.41	4021.41	4021.41	4021.41	4021.4	4021.4	4021.4	4021.4
	S1freshwaterintensity	Water consumption intensity	ton/(10k yuan)	S1	21.527	19.068	18.269	17.816	17.328	16.889	16.562	16.263	16.022	15.783	15.527	15.258	14.979	14.691	14.4	14.107	13.843	13.678	13.673	13.695	13.695	13.695	13.695	13.695	13.695	13.695	13.695	13.695	13.695	13.695	13.695
	S1carbonemissionintensity	Carbon emission intensity	ton/(10k yuan)	S1	5.249	4.691	4.511	4.366	4.21	4.06	3.945	3.828	3.712	3.591	3.477	3.272	3.069	2.87	2.677	2.489	2.313	2.179	2.064	1.961	1.872	1.783	1.693	1.604	1.515	1.426	1.337	1.248	1.159	1.071	1
	S1electricityintensity	Electricity consumption intensity	kWh/yuan	S1	0.168	0.163	0.167	0.163	0.158	0.154	0.151	0.148	0.145	0.142	0.138	0.135	0.131	0.127	0.123	0.12	0.116	0.114	0.114	0.113	0.113	0.113	0.113	0.113	0.113	0.113	0.113	0.113	0.113	0.113	0.113
	S1coalconsumptionintensity	Energy consumption intensity	ton/(10k yuan)	S1	0.891	0.843	0.843	0.823	0.8	0.782	0.773	0.762	0.747	0.731	0.713	0.695	0.677	0.657	0.637	0.617	0.598	0.591	0.591	0.59	0.59	0.59	0.59	0.59	0.59	0.59	0.59	0.59	0.59	0.59	0.59
	S1solidwasteproductionintensity	Solidwaste production intensity	ton/(10k yuan)	S1	0.942	0.831	0.795	0.774	0.75	0.729	0.714	0.698	0.683	0.669	0.654	0.639	0.623	0.607	0.59	0.573	0.556	0.544	0.538	0.534	0.534	0.534	0.534	0.534	0.534	0.534	0.534	0.534	0.534	0.534	0.534
	S1freshwaterproductivity	Water productivity	yuan/ton	S1	464.533	524.439	547.377	561.309	577.093	592.105	603.783	614.885	624.13	633.603	644.028	655.376	667.612	680.698	694.441	708.852	722.371	731.113	731.355	730.176	730.176	730.176	730.176	730.178	730.178	730.178	730.178	730.181	730.181	730.181	730.181
	S1energyproductivity	Energy productivity	yuan/ton	S1	1.123	1.187	1.186	1.214	1.249	1.279	1.293	1.312	1.339	1.369	1.402	1.438	1.478	1.522	1.569	1.621	1.672	1.691	1.693	1.695	1.695	1.695	1.695	1.695	1.695	1.695	1.695	1.695	1.695	1.695	1.695
	S1steamreduction	Carbon reduction due to steam boiler retrofit	10K ton	S1	-8.449e-07	-8.236e-07	-8.299e-07	-8.131e-07	-7.762e-07	9.413	20.828	33.327	44.812	56.305	56.631	56.992	57.392	57.83	58.015	58.028	58.692	63.065	68.262	70.07	70.07	70.07	70.07	70.07	70.07	70.07	70.07	70.07	70.07	70.07	70.07
	S1electricityreduction	Carbon reduction due to clean energy	10K ton	S1	41.766	69.696	99.983	125.668	151.212	177.144	203.603	230.039	256.104	282.233	308.594	335.464	362.627	390.114	417.738	445.557	474.354	505.226	541.22	572.526	599.821	627.116	654.411	681.705	709.001	736.296	763.591	790.885	818.18	843.968	843.968
	S1CCUreduction	Carbon reduction due to CCUS	10K ton	S1	-2.278e-05	-2.244e-05	-2.232e-05	-2.221e-05	-2.214e-05	-2.199e-05	-2.118e-05	-2.057e-05	-2.067e-05	-2.077e-05	-2.089e-05	102.706	205.478	308.324	411.297	514.427	617.684	727.326	834.377	939.755	1044.17	1148.59	1253.01	1357.42	1461.84	1566.26	1670.68	1775.09	1879.51	1983.93	2088.34
	S1totalreduction	Carbon reduction	10K ton	S1	0.004	0.007	0.01	0.013	0.015	0.019	0.022	0.026	0.03	0.034	0.037	0.05	0.063	0.076	0.089	0.102	0.115	0.13	0.144	0.158	0.171	0.185	0.198	0.211	0.224	0.237	0.25	0.264	0.277	0.29	0.3
	S1ccucost350	CCU cost (53 USD/ton)	100 Million yuan	S1	-7.974e-07	-7.854e-07	-7.813e-07	-7.773e-07	-7.751e-07	-7.695e-07	-7.411e-07	-7.2e-07	-7.234e-07	-7.271e-07	-7.313e-07	3.595	7.192	10.791	14.395	18.005	21.619	25.456	29.203	32.891	36.546	40.201	43.855	47.51	51.164	54.819	58.474	62.128	65.783	69.437	73.092
	Sccucost300	CCU cost (46 USD/ton)	100 Million yuan	S1	-6.835e-07	-6.732e-07	-6.697e-07	-6.663e-07	-6.643e-07	-6.596e-07	-6.353e-07	-6.172e-07	-6.201e-07	-6.232e-07	-6.268e-07	3.081	6.164	9.25	12.339	15.433	18.531	21.82	25.031	28.193	31.325	34.458	37.59	40.723	43.855	46.988	50.12	53.253	56.385	59.518	62.65
	S1ccucost250	CCU cost (38 USD/ton)	100 Million yuan	S1	-5.696e-07	-5.61e-07	-5.581e-07	-5.552e-07	-5.536e-07	-5.497e-07	-5.294e-07	-5.143e-07	-5.167e-07	-5.194e-07	-5.223e-07	2.568	5.137	7.708	10.282	12.861	15.442	18.183	20.859	23.494	26.104	28.715	31.325	33.936	36.546	39.156	41.767	44.377	46.988	49.598	52.209
	S1ccucost200	CCU cost (30 USD/ton)	100 Million yuan	S1	-4.557e-07	-4.488e-07	-4.465e-07	-4.442e-07	-4.429e-07	-4.397e-07	-4.235e-07	-4.115e-07	-4.134e-07	-4.155e-07	-4.179e-07	2.054	4.11	6.166	8.226	10.289	12.354	14.547	16.688	18.795	20.883	22.972	25.06	27.148	29.237	31.325	33.414	35.502	37.59	39.679	41.767
	S1ccucost150	CCU cost (23 USD/ton)	100 Million yuan	S1	-3.417e-07	-3.366e-07	-3.349e-07	-3.331e-07	-3.322e-07	-3.298e-07	-3.176e-07	-3.086e-07	-3.1e-07	-3.116e-07	-3.134e-07	1.541	3.082	4.625	6.169	7.716	9.265	10.91	12.516	14.096	15.663	17.229	18.795	20.361	21.928	23.494	25.06	26.626	28.193	29.759	31.325
	S1ccucost100	CCU cost (15 USD/ton)	100 Million yuan	S1	-2.278e-07	-2.244e-07	-2.232e-07	-2.221e-07	-2.214e-07	-2.199e-07	-2.118e-07	-2.057e-07	-2.067e-07	-2.077e-07	-2.089e-07	1.027	2.055	3.083	4.113	5.144	6.177	7.273	8.344	9.398	10.442	11.486	12.53	13.574	14.618	15.663	16.707	17.751	18.795	19.839	20.883
	S1ccucost350percent	CCU cost ratio (53 USD/ton)	%	S1	-4.778e-09	-4.98e-09	-4.776e-09	-4.609e-09	-4.475e-09	-4.413e-09	-4.227e-09	-4.053e-09	-3.989e-09	-3.939e-09	-3.872e-09	0.018	0.035	0.051	0.065	0.077	0.088	0.1	0.112	0.124	0.138	0.152	0.165	0.179	0.193	0.207	0.221	0.234	0.248	0.262	0.276
	S1ccucost300percent	CCU cost ratio (46 USD/ton)	%	S1	-4.095e-09	-4.268e-09	-4.094e-09	-3.95e-09	-3.835e-09	-3.782e-09	-3.624e-09	-3.474e-09	-3.419e-09	-3.376e-09	-3.319e-09	0.016	0.03	0.044	0.056	0.066	0.076	0.086	0.096	0.106	0.118	0.13	0.142	0.154	0.165	0.177	0.189	0.201	0.213	0.225	0.236
	S1ccucost250percent	CCU cost ratio (38 USD/ton)	%	S1	-3.413e-09	-3.557e-09	-3.412e-09	-3.292e-09	-3.196e-09	-3.152e-09	-3.02e-09	-2.895e-09	-2.849e-09	-2.814e-09	-2.766e-09	0.013	0.025	0.036	0.046	0.055	0.063	0.072	0.08	0.089	0.098	0.108	0.118	0.128	0.138	0.148	0.158	0.167	0.177	0.187	0.197
	S1ccucost200percent	CCU cost ratio (30 USD/ton)	%	S1	-2.73e-09	-2.846e-09	-2.729e-09	-2.633e-09	-2.557e-09	-2.522e-09	-2.416e-09	-2.316e-09	-2.279e-09	-2.251e-09	-2.213e-09	0.01	0.02	0.029	0.037	0.044	0.05	0.057	0.064	0.071	0.079	0.087	0.095	0.102	0.11	0.118	0.126	0.134	0.142	0.15	0.158
	S1ccucost150percent	CCU cost ratio (23 USD/ton)	%	S1	-2.048e-09	-2.134e-09	-2.047e-09	-1.975e-09	-1.918e-09	-1.891e-09	-1.812e-09	-1.737e-09	-1.709e-09	-1.688e-09	-1.659e-09	0.008	0.015	0.022	0.028	0.033	0.038	0.043	0.048	0.053	0.059	0.065	0.071	0.077	0.083	0.089	0.095	0.1	0.106	0.112	0.118
	S1ccucost100percent	CCU cost ratio (15 USD/ton)	%	S1	-1.365e-09	-1.423e-09	-1.365e-09	-1.317e-09	-1.278e-09	-1.261e-09	-1.208e-09	-1.158e-09	-1.14e-09	-1.125e-09	-1.106e-09	0.005	0.01	0.015	0.019	0.022	0.025	0.029	0.032	0.035	0.039	0.043	0.047	0.051	0.055	0.059	0.063	0.067	0.071	0.075	0.079
	S1actualcarbonemission	Carbon emission without measures	10K ton	S1	4105.64	4207.42	4260.73	4267.9	4275.05	4288.26	4313.43	4332.88	4339.35	4341.98	4345.19	4349.6	4354.47	4359.81	4364.93	4370.03	4377.96	4426.86	4466.02	4480.26	4480.26	4480.26	4480.26	4480.26	4480.26	4480.26	4480.26	4480.26	4480.26	4480.26	4480.26
