# Supplementary material for: Integrated optimization modelling framework for low-carbon and green regional transitions through resource-based industrial symbiosis
Source: Nat Commun. 2024 May 7;15:3842. doi: 10.1038/s41467-024-48249-6 (PMC11076570; doi:10.1038/s41467-024-48249-6)
Supplement: Supplementary file 5 — Source data [file 41467_2024_48249_MOESM5_ESM.xlsx]

## Sheet: Cover
	Integrated Optimisation Modelling Framework for Low Carbon and Green Regional Transitions Through Resource-based Industrial Symbiosis
	Xin Xie (1) , Hang Fu (1,2) ,Qisheng Zhu (1) , Shanying Hu (1,*)
	1, Center for Industrial Ecology, Department of Chemical Engineering, Tsinghua University, Beijing, 100084, China 2, Watershed Carbon Neutrality Institute,School of Resources&Enviroment,Nanchang University,Nanchang, 330031,China ∗ Corresponding author: Prof. Shanying Hu

## Sheet: Fig 1
Structure
source	target
1	2
1	21
1	9
1	14
1	15
1	21
1	23
1	24
1	34
1	103
1	16
1	18
2	3
2	4
2	5
2	6
2	8
2	21
2	22
2	29
2	130
2	131
2	16
2	18
3	29
3	17
3	37
4	113
5	105
5	128
6	9
6	14
6	15
6	21
6	23
6	24
6	34
6	103
7	8
8	29
8	9
8	14
8	15
8	21
8	23
8	24
8	34
8	103
9	7
9	10
9	30
9	37
9	150
10	176
11	84
11	85
11	175
11	176
12	121
12	123
12	125
12	139
12	156
13	11
13	28
13	176
14	25
14	26
14	27
14	31
14	36
14	97
14	107
14	108
14	110
14	111
14	133
14	137
14	139
14	126
15	10
15	11
15	12
15	45
15	59
15	74
15	75
15	76
15	83
15	84
15	86
15	119
15	120
15	6
15	129
16	17
16	37
16	176
17	10
17	11
17	12
17	45
17	59
17	74
17	75
17	76
17	83
17	84
17	86
17	119
17	120
17	125
18	19
18	126
20	154
20	9
20	14
20	15
20	21
20	23
20	24
20	34
20	103
20	21
20	2
20	21
21	29
21	176
22	9
22	14
22	15
22	21
22	23
22	24
22	34
22	103
23	22
28	34
28	179
28	180
30	31
32	10
32	11
32	12
32	45
32	59
32	74
32	75
32	76
32	83
32	84
32	86
32	119
32	120
33	26
34	25
34	26
34	27
34	31
34	36
34	97
34	107
34	108
34	110
34	111
34	133
34	137
34	139
34	35
35	32
35	108
35	177
35	9
35	14
35	15
35	21
35	23
35	24
35	34
35	103
37	9
37	14
37	15
37	21
37	23
37	24
37	34
37	103
38	3
38	4
38	5
38	6
38	8
38	21
38	22
38	29
38	130
38	131
38	9
38	14
38	15
38	21
38	23
38	24
38	34
38	103
38	176
39	175
39	176
40	41
40	49
40	50
40	53
40	68
40	69
40	70
40	86
40	87
40	175
40	176
41	45
42	14
42	18
42	44
42	55
42	62
42	63
42	64
42	65
42	66
42	68
42	95
42	98
42	99
42	114
42	126
42	127
42	153
42	175
42	176
43	30
43	69
43	70
43	87
43	175
43	176
44	10
44	49
44	50
44	115
44	116
44	176
45	84
45	85
45	134
46	41
46	49
46	50
46	53
46	68
46	69
46	70
46	86
46	87
46	175
46	176
47	52
47	56
47	58
47	59
47	79
47	83
47	88
47	52
47	64
47	69
47	71
47	72
47	74
47	75
48	26
49	91
49	14
49	18
49	44
49	55
49	62
49	63
49	64
49	65
49	66
49	68
49	95
49	98
49	99
49	114
49	126
49	127
49	153
50	91
50	14
50	18
50	44
50	55
50	62
50	63
50	64
50	65
50	66
50	68
50	95
50	98
50	99
50	114
50	126
50	127
50	153
51	52
51	56
51	58
51	59
51	79
51	83
51	88
51	52
51	64
51	69
51	71
51	72
51	74
51	75
53	72
53	77
53	79
53	82
54	41
54	49
54	50
54	53
54	68
54	69
54	70
54	86
54	87
55	7
55	36
55	77
55	148
57	13
57	144
57	175
57	176
58	93
59	93
59	134
59	32
59	108
59	177
62	67
63	67
64	78
64	67
65	63
65	80
66	30
66	69
66	70
66	87
67	68
70	25
70	89
71	67
71	73
72	73
72	67
72	73
74	121
74	123
74	125
74	139
74	156
74	32
74	108
74	177
75	121
75	123
75	125
75	139
75	156
75	32
75	108
75	177
76	134
77	76
77	81
79	60
81	82
83	84
83	85
86	176
87	90
88	91
89	91
90	91
90	41
90	49
90	50
90	53
90	68
90	69
90	70
90	86
90	87
91	92
91	41
91	49
91	50
91	53
91	68
91	69
91	70
91	86
91	87
92	91
94	100
94	105
94	117
94	130
94	132
94	157
94	158
95	94
95	98
95	104
96	11
96	12
96	52
96	81
96	86
96	89
96	90
96	125
96	129
96	134
96	160
98	96
99	96
100	99
100	103
100	131
101	99
101	103
101	131
102	101
103	97
103	102
103	121
103	123
103	125
103	139
103	156
104	95
104	11
104	12
104	52
104	81
104	86
104	89
104	90
104	125
104	129
104	134
104	160
105	104
106	107
106	108
106	109
106	110
106	111
106	113
106	114
106	116
106	101
108	9
108	14
108	15
108	21
108	23
108	24
108	34
108	103
108	176
109	176
112	121
112	123
112	125
112	139
112	156
114	115
115	14
115	18
115	44
115	55
115	62
115	63
115	64
115	65
115	66
115	68
115	95
115	98
115	99
115	114
115	126
115	127
115	153
116	14
116	18
116	44
116	55
116	62
116	63
116	64
116	65
116	66
116	68
116	95
116	98
116	99
116	114
116	126
116	127
116	153
117	170
117	134
118	170
118	32
118	108
118	177
119	112
119	120
120	117
120	118
121	124
121	131
121	132
121	17
121	37
121	176
122	124
122	131
122	132
122	14
122	18
122	44
122	55
122	62
122	63
122	64
122	65
122	66
122	68
122	95
122	98
122	99
122	114
122	126
122	127
122	153
122	176
123	124
123	131
123	132
123	16
123	18
124	125
125	17
125	37
126	9
126	14
126	15
126	21
126	23
126	24
126	34
126	103
127	126
127	134
128	7
128	10
128	30
128	37
128	150
129	128
130	134
130	9
130	14
130	15
130	21
130	23
130	24
130	34
130	103
131	97
131	102
132	174
133	126
133	129
133	130
134	121
134	123
134	125
134	139
134	156
135	129
135	137
138	140
139	140
139	33
139	48
139	9
139	14
139	15
139	21
139	23
139	24
139	34
139	103
141	10
141	29
141	68
141	106
141	148
141	149
141	152
142	143
142	10
142	29
142	68
142	106
142	148
142	149
142	152
144	175
144	176
145	146
145	147
146	148
146	27
147	143
150	151
150	176
151	175
152	143
153	10
153	29
153	68
153	106
153	148
153	149
153	152
154	132
154	155
154	156
154	158
154	162
154	163
154	164
154	165
154	166
154	167
154	168
154	176
155	157
155	176
156	159
157	169
157	170
157	171
158	169
158	170
158	171
159	160
159	10
159	11
159	12
159	45
159	59
159	74
159	75
159	76
159	83
159	84
159	86
159	119
159	120
160	161
161	159
162	173
163	172
164	172
165	172
166	172
167	172
168	172
169	174
170	174
171	174
177	176
178	176
179	13
179	175
179	178
180	175
180	176
180	178

## Sheet: Fig 2
Energy consumption / 10^4 ton	SLI	OCI	IOCI	MSPI	LDPI	CWUI
Original structure	282.921	233.131	3.43	49.9103	1.14518	12.3664
Optimal structure	314.173	281.68	159.262	20.0691	60.4011	0
Solidwaste output / 10^4 ton	SLI	OCI	IOCI	MSPI	LDPI	CWUI
Original structure	678.032	35.4104	0.0151284	6.10996	5.92605	3.68159
Optimal structure	129.692	42.217	16.4213	148.673	46.9507	0
Freshwater consumption / 10^8 ton	SLI	OCI	IOCI	MSPI	LDPI	CWUI
Original structure	0.813942	0.446191	0.000782582	0.107411	0.000444	0.169659
Optimal structure	0.686269	0.508235	0.0728854	0.058156	0.126502	0
Industrial output / 10^8 USD	SLI	OCI	IOCI	MSPI	LDPI	CWUI
Original structure	72.3899	9.82535	0.515385	3.93908	6.46154	1.71991
Optimal structure	88.2851	80.6315	73.6509	21.6896	263.143	0
Capital investment / 10^8 USD	SLI	OCI	IOCI	MSPI	LDPI	CWUI
Original structure	59.1073	11.6915	1.71205	0.997198	0.2403	1.74937
Optimal structure	42.4997	32.9958	34.8568	5.59038	22.9034	0
Carbon emission / 10^4 ton	SLI	OCI	IOCI	MSPI	LDPI	CWUI
Original structure	3231.48	557.812	0.338625	78.5056	12.8088	137.488
Optimal structure	611.542	652.62	266.93	57.6932	201.737	0
Profit / 10^8 USD	SLI	OCI	IOCI	MSPI	LDPI	CWUI
Original structure	11.5266	1.19626	0.0666579	0.33034	4.47998	0.372771
Optimal structure	14.9518	12.7106	7.4935	5.34857	66.8898	0
Electricity consumption	SLI	OCI	IOCI	MSPI	LDPI	CWUI
Original structure	89.6565	7.4195	0.0671875	14.9261	2.22	1.80879
Optimal structure	64.9329	26.6576	26.6698	10.7726	26.4305	0

## Sheet: Fig 3
Fig 2 (a)
No.	Items	Units	Scenarios	2025	2026	2027	2028	2029	2030	2031	2032	2033	2034	2035	2036	2037	2038	2039	2040	2041	2042	2043	2044	2045	2046	2047	2048	2049	2050	2051	2052	2053	2054	2055
S0	Industrial output	100 Million USD	S0	127.937	201.329	228.832	241.774	254.583	269.405	284.828	302.238	321.572	338.623	354.415	368.591	382.129	396.209	410.197	424.725	439.798	455.322	469.675	483.5	498.365	513.894	523.04	527.695	530.62	532.898	540.68	545.834	549.938	549.938	549.938
S2	Industrial output	100 Million USD	S2	176.554	241.654	252.886	264.698	288.991	325.218	329.72	332.526	335.291	351.892	367.026	383.528	384.346	396.969	406.806	418.782	423.595	426.554	429.84	436.742	446.583	453.238	463.034	470.331	479.543	481.262	495.465	513.202	516.322	521.575	528.666
S3	Industrial output	100 Million USD	S3	176.554	229.726	219.415	227.858	241.697	250.546	259.822	269.097	294.145	300.086	303.635	308.835	352.568	359.298	374.762	388.291	414.288	416.058	420.674	432.109	441.597	450.509	458.663	469.865	476.202	477.92	488.358	496.035	514.229	520.357	522.591
S4	Industrial output	100 Million USD	S4	149.742	176.06	200.829	221.825	238.063	244.858	254.134	263.408	268.525	278.937	290.955	310.029	316.82	322.094	332.602	342.377	344.869	348.172	356.44	378.617	408.318	425.108	430.008	432.042	443.98	478.089	486.878	495.706	513.474	516.688	527.4
S5	Industrial output	100 Million USD	S5	176.554	247.605	259.514	267.58	286.938	321.134	323.589	325.911	329.988	336.108	352.675	385.463	385.358	396.851	406.86	416.725	423.6	426.555	429.84	436.742	446.583	453.238	463.034	469.865	479.543	481.262	495.465	513.202	516.322	521.575	528.666
S1	Industrial output	100 Million USD	S1	119.12	135.686	141.912	145.972	150.694	155.409	159.452	163.554	167.382	171.498	176.117	181.254	186.923	193.146	199.895	207.208	214.654	221.072	225.266	227.365	227.365	227.365	227.365	227.365	227.365	227.365	227.365	227.365	227.365	227.365	227.365
Fig 2 (b)
No.	Items	Units	Scenarios	2025	2026	2027	2028	2029	2030	2031	2032	2033	2034	2035	2036	2037	2038	2039	2040	2041	2042	2043	2044	2045	2046	2047	2048	2049	2050	2051	2052	2053	2054	2055
S0	Benefit	100 Million USD	S0	25.7662	41.8677	46.6292	49.8738	54.4569	55.7215	54.8738	54.8185	59.2215	65.8338	70.8692	74.3185	77.3585	80.7692	84.4769	89.5015	93.4077	96.4631	97.7831	101.397	105.809	108.643	109.942	110.858	111.583	112.177	114.215	115.388	115.562	115.562	115.562	2610.71
S2	Benefit	100 Million USD	S2	38.4631	43.5892	47.3	49.9908	54.6323	65.5569	68.5708	68.5323	68.4646	74.9723	79.1908	82.2446	82.5369	85.7523	87.78	90.6985	91.0569	91.6477	92.1462	93.2108	94.9692	96.9108	98.26	98.7123	100.063	100.431	103.434	107.183	107.051	108.114	108.743	2580.21
S3	Benefit	100 Million USD	S3	38.4631	40.5446	40.1292	42.8154	45.2677	49.1477	50.2446	51.34	57.3585	58.4431	59.7046	61.34	74.7062	75.6369	79.5062	81.7	87.8815	88.1108	88.9	92.0169	93.7585	96.1892	97.2508	98.7477	99.3292	99.6969	101.266	102.392	106.44	107.6	106.535	2372.46
S4	Benefit	100 Million USD	S4	23.1554	31.0231	36.8354	40.12	45.8277	46.7231	47.8185	48.9138	49.8523	53.1138	56.8877	63.1769	64.1538	64.6554	67.0969	69.5077	69.82	69.9354	72.4431	76.9046	83.66	87.4538	88.2169	88.6662	89.9138	99.0554	100.115	101.389	105.346	105.391	107.394	2154.57
S5	Benefit	100 Million USD	S5	38.4631	45.0969	48.7446	50.5923	54.24	64.8646	67.4954	67.3492	67.4985	68.9077	74.8831	82.6092	82.7462	85.7015	87.7938	89.8369	91.0585	91.6477	92.1462	93.2108	94.9692	96.9108	98.26	98.7477	100.063	100.431	103.434	107.183	107.051	108.114	108.743	2568.79
S1	Benefit	100 Million USD	S1	25.6769	24.2662	25.1692	25.9477	26.6477	26.8277	26.9708	27.3323	27.9015	28.3985	29.0569	30.1246	31.3046	32.5985	34.1	35.7877	37.7462	39.0415	40.0415	40.7754	40.7754	40.7754	40.7754	40.7754	40.7754	40.7754	40.7754	40.7754	40.7754	40.7754	40.7754	1064.24
Fig 2 (c)
No.	Items	Units	Scenarios	2025	2026	2027	2028	2029	2030	2031	2032	2033	2034	2035	2036	2037	2038	2039	2040	2041	2042	2043	2044	2045	2046	2047	2048	2049	2050	2051	2052	2053	2054	2055
S0	Capital investment	100 Million USD	S0	77.6923	80.7692	83.8462	86.9231	90	93.0769	96.1538	99.2308	102.308	105.385	108.462	111.538	114.615	117.692	120.769	123.846	126.923	130	133.077	136.154	139.231	142.308	145.385	148.462	151.538	154.615	157.692	160.769	163.463	163.463	163.463
S2	Capital investment	100 Million USD	S2	79.2585	76.4092	73.56	70.7108	67.8631	65.0138	62.1646	59.3154	56.4677	53.6185	50.7692	55.3846	57.0246	61.3846	65.7692	70.1538	74.5385	78.9231	83.3077	87.6923	92.0769	96.4615	100.846	105.231	109.615	114	118.385	122.769	127.154	131.538	135.923
S3	Capital investment	100 Million USD	S3	79.2585	68.9446	49.6738	32.7923	25.9431	27.6923	32.3077	36.9231	41.5385	46.1538	50.4169	52.6154	57	61.3846	65.7692	70.1538	74.5385	78.9231	83.3077	87.6923	92.0769	96.4615	100.846	105.231	109.615	114	118.385	122.769	127.154	131.538	135.923
S4	Capital investment	100 Million USD	S4	7.69231	12.3077	16.9231	21.5385	26.1538	30.7692	35.3846	40	44.6154	47.0615	51.1538	55.5385	59.9231	64.3077	68.6923	73.0769	77.4615	81.8462	86.2308	90.6154	95	99.3846	103.769	108.154	112.538	116.923	121.308	125.692	130.077	134.462	138.846
S5	Capital investment	100 Million USD	S5	79.2585	80.1415	77.6646	72.7077	66.4738	60.24	55.0908	51.7323	50.4246	51.0415	53.2123	56.4846	57.7785	61.5308	65.8138	70.1646	74.54	78.9231	83.3077	87.6923	92.0769	96.4615	100.846	105.231	109.615	114	118.385	122.769	127.154	131.538	135.923
S1	Capital investment	100 Million USD	S1	77.6923	80.7692	83.8462	86.9231	90	93.0769	95.7185	97.5938	98.5554	99.2185	99.9631	100.789	101.702	102.702	103.431	103.992	106.322	109.9	112.282	113.292	113.292	113.292	113.292	113.292	113.292	113.292	113.292	113.292	113.292	113.292	113.292
Fig 2 (d)
No.	Items	Units	Scenarios	2025	2026	2027	2028	2029	2030	2031	2032	2033	2034	2035	2036	2037	2038	2039	2040	2041	2042	2043	2044	2045	2046	2047	2048	2049	2050	2051	2052	2053	2054	2055
S0	Carbon emission	10K ton	S0	4061.62	4082.09	4075.22	4086.17	4079.95	4078.68	4064.85	4057.29	4054.31	4064.21	4068.04	3956.97	3841.41	3720.72	3598.18	3474.26	3346.13	3229.66	3118.64	2986.31	2863.6	2737.53	2607.68	2466.6	2328.39	2190.24	2060.57	1939.17	1815.89	1675.25	1569.12
S2	Carbon emission	10K ton	S2	4097.15	3692.11	3300.15	2927.03	2592.43	2215.61	1831.83	1448.18	1065.98	690.36	302.22	303.35	290.64	296.99	319.83	366.32	380.09	382.97	406.2	455.54	459.98	434.58	437.25	433.65	448.13	463.78	466.77	464.06	445.29	416.83	414.27
S3	Carbon emission	10K ton	S3	4097.15	3288.99	2011.64	911.54	361.15	233.42	252.14	266.61	274.63	268.82	262.72	260.93	282.53	313.59	323.56	338.53	349.43	353.06	391.81	455	457.59	436.57	433.49	433.59	450.66	466.07	457.68	447.26	442.91	416.92	415.7
S4	Carbon emission	10K ton	S4	52.96	82.76	123.53	179.73	210.09	218.77	237.74	252.46	250.25	255.3	262.44	279.3	314.52	334.86	344.6	351.63	371.25	435.95	423.31	437.77	439.75	456.55	476.35	500.38	501.28	491.08	479.17	476.46	464.95	429.5	438.59
S5	Carbon emission	10K ton	S5	4097.15	3893.82	3521.67	3032.58	2518.33	1964.49	1461.94	1054.53	754.61	542.24	420.77	359.99	313.3	304.1	321.7	359.56	380.19	382.99	406.2	455.54	459.98	434.58	437.25	433.59	448.13	463.78	466.77	464.06	445.29	416.83	414.27
S1	Carbon emission	10K ton	S1	4063.88	4137.72	4160.74	4142.24	4123.84	4101.7	4089	4069.52	4038.43	4003.44	3979.96	3854.43	3728.97	3603.54	3477.88	3352.02	3227.23	3131.25	3022.16	2897.91	2766.19	2634.48	2502.77	2371.06	2239.34	2107.63	1975.92	1844.21	1712.49	1582.29	1477.87
Fig 2 (e)
No.	Items	Units	Scenarios	2025	2026	2027	2028	2029	2030	2031	2032	2033	2034	2035	2036	2037	2038	2039	2040	2041	2042	2043	2044	2045	2046	2047	2048	2049	2050	2051	2052	2053	2054	2055
S0	Carbon emission intensity	ton/(10k USD)	S0	31.72	20.28	17.81	16.9	16.055	15.145	14.3	13.455	12.61	12.025	11.505	10.725	10.075	9.36	8.775	8.19	7.605	7.085	6.63	6.175	5.72	5.33	5.005	4.68	4.42	4.095	3.835	3.575	3.315	3.055	2.86
S2	Carbon emission intensity	ton/(10k USD)	S2	23.205	15.275	13.065	11.05	8.97	6.825	5.525	4.355	3.185	1.95	0.845	0.78	0.78	0.78	0.78	0.845	0.91	0.91	0.975	1.04	1.04	0.975	0.975	0.91	0.91	0.975	0.91	0.91	0.845	0.78	0.78
S3	Carbon emission intensity	ton/(10k USD)	S3	23.205	14.3	9.165	4.03	1.495	0.91	0.975	0.975	0.91	0.91	0.845	0.845	0.78	0.845	0.845	0.845	0.845	0.845	0.91	1.04	1.04	0.975	0.975	0.91	0.975	0.975	0.91	0.91	0.845	0.78	0.78
S4	Carbon emission intensity	ton/(10k USD)	S4	0.325	0.455	0.585	0.78	0.91	0.91	0.91	0.975	0.91	0.91	0.91	0.91	0.975	1.04	1.04	1.04	1.105	1.235	1.17	1.17	1.105	1.105	1.105	1.17	1.105	1.04	0.975	0.975	0.91	0.845	0.845
S5	Carbon emission intensity	ton/(10k USD)	S5	23.205	15.73	13.585	11.31	8.775	6.11	4.55	3.25	2.275	1.625	1.17	0.91	0.845	0.78	0.78	0.845	0.91	0.91	0.975	1.04	1.04	0.975	0.975	0.91	0.91	0.975	0.91	0.91	0.845	0.78	0.78
S1	Carbon emission intensity	ton/(10k USD)	S1	34.125	30.485	29.315	28.405	27.365	26.39	25.675	24.895	24.115	23.335	22.62	21.255	19.955	18.655	17.42	16.185	15.015	14.17	13.39	12.74	12.155	11.57	10.985	10.4	9.88	9.295	8.71	8.125	7.54	6.955	6.5
Fig 2 (f)
No.	Items	Units	Scenarios	2025	2026	2027	2028	2029	2030	2031	2032	2033	2034	2035	2036	2037	2038	2039	2040	2041	2042	2043	2044	2045	2046	2047	2048	2049	2050	2051	2052	2053	2054	2055
S0	Carbon emission without measures	10K ton	S0	4103.29	4148.37	4165.92	4202.75	4221.62	4258.46	4282.59	4318.19	4361.7	4428.03	4469.83	4499.76	4529.28	4551.37	4572.63	4594.36	4608.03	4652.4	4716.19	4721.04	4765.55	4799	4817.83	4825.51	4832.37	4838.07	4861.39	4903.58	4946.86	4946.86	4946.86
S2	Carbon emission without measures	10K ton	S2	4140.83	3753.02	3376.1	3016.8	2698.76	2338.16	1965.79	1590.31	1214.85	843.4	441.47	460.48	460.52	490.24	563.64	671.64	723.6	761.43	835.83	963.11	1022.63	1032.39	1094.43	1153.65	1255.64	1393.08	1487.78	1570.39	1631.65	1671.9	1719.38
S3	Carbon emission without measures	10K ton	S3	4140.83	3343.78	2060.17	949.07	398.58	278.08	310.81	343.55	369.99	381.58	383.67	395.24	446.96	526.57	571.8	619.12	666.32	702.67	801.02	961.33	1017.32	1037.23	1091.84	1153.56	1265.37	1402.81	1471.08	1539.71	1626.07	1671.03	1720.69
S4	Carbon emission without measures	10K ton	S4	55.75	89.21	136.25	202.47	245.11	262.66	295.39	328.13	341.98	364.37	381.47	422.06	504.54	554.62	594.44	632.09	689.12	821.65	839.83	910.37	975.34	1068.52	1174.82	1309.04	1383.99	1460.18	1520.7	1605.58	1677.45	1697.62	1790.52
S5	Carbon emission without measures	10K ton	S5	4140.83	3957.79	3602.35	3125.14	2622.3	2077.52	1578.94	1175.59	884.4	679.3	566.51	524.16	487.37	498.71	565.74	659.44	723.72	761.44	835.83	963.11	1022.63	1032.39	1094.43	1153.56	1255.64	1393.08	1487.78	1570.39	1631.65	1671.9	1719.38
S1	Carbon emission without measures	10K ton	S1	4105.64	4207.42	4260.73	4267.91	4275.05	4288.26	4313.43	4332.88	4339.35	4341.98	4345.19	4349.6	4354.47	4359.81	4364.93	4370.03	4377.96	4426.86	4466.02	4480.26	4480.26	4480.26	4480.26	4480.26	4480.26	4480.26	4480.26	4480.26	4480.26	4480.26	4480.26
Fig 2 (g)
No.	Items	Units	Scenarios	2025	2026	2027	2028	2029	2030	2031	2032	2033	2034	2035	2036	2037	2038	2039	2040	2041	2042	2043	2044	2045	2046	2047	2048	2049	2050	2051	2052	2053	2054	2055
S0	Electricity consumption	100 Million kWh	S0	129.42	136.65	139.98	143.75	145.46	150.35	151.96	155.9	162.97	171.85	174.95	177.33	180.11	182.3	184.1	188.22	190.44	198.29	209.05	206.12	213.45	217.55	218.18	220.39	220.94	221.09	221.73	222.66	224.02	224.02	224.02
S2	Electricity consumption	100 Million kWh	S2	135.65	125.6	117.21	110.69	109.16	103.98	95.91	85.67	75.42	68.25	57.65	60.24	60.24	63.45	77.28	89.2	92.87	95.94	101.78	111.24	115.33	116.8	120.32	124.04	129.93	142.04	145.89	147.39	150.29	152.11	152.76
S3	Electricity consumption	100 Million kWh	S3	135.65	112.98	74.89	46.28	38.43	38.14	40.46	42.78	45.6	48.15	48.33	49.62	56.71	70.52	77.36	80.69	85.22	88.57	96.38	110.75	114.62	117.18	121.18	124	131.37	143.48	146.32	148.8	150.36	151.89	152.66
S4	Electricity consumption	100 Million kWh	S4	8.67	13.28	19.62	28.04	35.96	37.59	39.91	42.23	43.22	46.09	47.29	51.92	66.97	70.88	74.77	78.74	83.52	93.39	94.86	100.48	108.84	117.25	126.02	137.9	139.97	146.56	148.51	150.47	151.36	151.52	155.46
S5	Electricity consumption	100 Million kWh	S5	135.65	131.9	124.51	114.13	106.75	96.06	84.01	72.9	65.25	60.09	59.82	62.37	61.37	63.73	77.26	87.63	92.88	95.94	101.78	111.24	115.33	116.8	120.32	124	129.93	142.04	145.89	147.39	150.29	152.11	152.76
S1	Electricity consumption	100 Million kWh	S1	129.71	143.7	154.3	154.96	155.25	155.8	156.62	157.24	157.51	157.76	158.09	158.61	159.19	159.82	160.42	161.03	161.9	163.35	166.22	167.45	167.45	167.45	167.45	167.45	167.45	167.45	167.45	167.45	167.45	167.45	167.45
Fig 2 (h)
No.	Items	Units	Scenarios	2025	2026	2027	2028	2029	2030	2031	2032	2033	2034	2035	2036	2037	2038	2039	2040	2041	2042	2043	2044	2045	2046	2047	2048	2049	2050	2051	2052	2053	2054	2055
S0	Water consumption	100 Million ton	S0	1.67	1.68	1.69	1.69	1.7	1.71	1.72	1.73	1.74	1.76	1.78	1.8	1.82	1.84	1.87	1.9	1.93	1.97	2	2.04	2.08	2.13	2.15	2.17	2.18	2.18	2.22	2.24	2.26	2.26	2.26
S2	Water consumption	100 Million ton	S2	1.67	1.54	1.39	1.24	1.12	1.05	0.91	0.77	0.62	0.52	0.42	0.45	0.45	0.49	0.52	0.54	0.56	0.59	0.61	0.64	0.69	0.73	0.78	0.83	0.88	0.92	0.99	1.08	1.13	1.2	1.28
S3	Water consumption	100 Million ton	S3	1.67	1.38	0.88	0.46	0.25	0.2	0.21	0.22	0.26	0.27	0.27	0.28	0.38	0.4	0.44	0.48	0.55	0.57	0.6	0.63	0.68	0.73	0.78	0.83	0.87	0.91	0.98	1.04	1.13	1.2	1.27
S4	Water consumption	100 Million ton	S4	0.12	0.14	0.16	0.17	0.19	0.19	0.2	0.21	0.21	0.23	0.25	0.29	0.31	0.33	0.37	0.4	0.43	0.45	0.5	0.56	0.65	0.7	0.74	0.78	0.83	0.94	1.01	1.07	1.16	1.24	1.33
S5	Water consumption	100 Million ton	S5	1.67	1.62	1.48	1.28	1.09	0.95	0.77	0.61	0.5	0.43	0.42	0.47	0.46	0.49	0.52	0.54	0.56	0.59	0.61	0.64	0.69	0.73	0.78	0.83	0.88	0.92	0.99	1.08	1.13	1.2	1.28
S1	Water consumption	100 Million ton	S1	1.67	1.68	1.69	1.69	1.7	1.71	1.72	1.73	1.74	1.76	1.78	1.8	1.82	1.84	1.87	1.9	1.93	1.97	2	2.02	2.02	2.02	2.02	2.02	2.02	2.02	2.02	2.02	2.02	2.02	2.02
Fig 2 (i)
No.	Items	Units	Scenarios	2025	2026	2027	2028	2029	2030	2031	2032	2033	2034	2035	2036	2037	2038	2039	2040	2041	2042	2043	2044	2045	2046	2047	2048	2049	2050	2051	2052	2053	2054	2055
S0	Energy consumption	10K ton	S0	688.08	695.12	706.31	728.17	738.4	759.14	774.09	793.67	818.83	840.35	860.25	874.61	888.06	897.69	907.05	916.02	921.39	948.28	986.73	981.44	1001.95	1014.6	1022.55	1026.8	1029.71	1032.53	1044.97	1062.47	1080.7	1080.7	1080.7
S2	Energy consumption	10K ton	S2	693.12	636.74	589.46	550.51	531.32	479.78	427.04	376.49	325.52	273.92	206.91	216.16	216.19	224.44	267.88	346.41	378.83	400.28	426.55	457.96	484.53	490.64	519.61	549.38	602.43	665.27	712.8	755.99	777.27	790.98	815.23
S3	Energy consumption	10K ton	S3	693.12	570.58	373.33	212.7	146.67	135.29	152.31	169.33	181.51	185.94	186.82	192.69	212.35	261.64	278.76	302.62	324.15	346.96	379.34	454.62	479.69	487.85	514.67	544.11	595.35	658.18	698.47	727.06	772.86	790.77	809.91
S4	Energy consumption	10K ton	S4	24.99	43.92	70	110.83	122.33	131.85	148.87	165.9	173.1	178.82	186.28	206	257.95	285.83	302.42	318.6	342.92	372.19	381.61	412.74	449.79	511.65	560.88	622.36	656.66	691.5	716.35	753.92	793.55	799.53	835.59
S5	Energy consumption	10K ton	S5	693.12	669.89	626.7	567.95	520.91	436.55	363.01	307.41	270.13	238.45	227.8	228.02	221.85	226.23	268	334.96	378.84	400.28	426.55	457.96	484.53	490.64	519.61	544.11	602.43	665.27	712.8	755.99	777.27	790.98	815.23
S1	Energy consumption	10K ton	S1	689.72	743.19	777.87	781.29	784.09	789.96	801.41	810.02	812.55	814.52	816.75	819.25	822.02	825.05	827.9	830.69	834.56	849.91	864.97	871.86	871.86	871.86	871.86	871.86	871.86	871.86	871.86	871.85	871.85	871.85	871.85

## Sheet: Fig 4
Fig 3 (a)	CE (10K ton)	CR (10K ton)	CEWM (10K ton)
S0	100299	41590.9	141890
S2	32249.6	14093.3	46342.9
S3	20155.7	13492.2	33647.8
S4	10573.3	13762	24335.3
S5	31430.2	14032.8	45463
S1	98420.1	37490.5	135911
Fig 3 (b)	Water consumption (10K ton)
S0	60.17
S2	26.61
S3	20.82
S4	16.16
S5	26.21
S1	58.24
Fig 3 (c)	Industrial output (100 Million USD)	Benefit (100 Million USD)
S0	12618.5	2610.71
S2	12342.8	2580.21
S3	11555.8	2372.46
S4	10797	2154.57
S5	12304.3	2568.79
S1	6044.59	1064.24
Fig 3 (d)	Energy consumption (10K ton)
S0	28201.4
S2	15189.6
S3	12839.6
S4	11628.9
S5	15023.5
S1	25758

## Sheet: Fig 5
Fig 4 (a)	CCUS (10K ton)	Clean energy(10K ton)	Steam boiler retrofit(10K ton)	Carbon reduction(10K ton)
S0	22087.7	17406.8	2096.48	41591
S2	2913	9882.93	1297.37	14093.3
S3	2844.04	9336.67	1311.41	13492.1
S4	3102.54	9309.65	1349.86	13762.1
S5	2915.71	9824.27	1292.83	14032.8
S1	21890.2	14059.8	1540.44	37490.5
																																			S0
																																			S2
Fig 4 (b)																																			S3
No.	Items	Units	Percentage																																S4
S0	CCU cost ratio (53 USD/ton)	%	0.1																																S5
S0	CCU cost ratio (46 USD/ton)	%	0.08																																S1
S0	CCU cost ratio (38 USD/ton)	%	0.07
S0	CCU cost ratio (30 USD/ton)	%	0.06
S0	CCU cost ratio (23 USD/ton)	%	0.04
S0	CCU cost ratio (15 USD/ton)	%	0.03
S2	CCU cost ratio (53 USD/ton)	%	0.02
S2	CCU cost ratio (46 USD/ton)	%	0.02
S2	CCU cost ratio (38 USD/ton)	%	0.02
S2	CCU cost ratio (30 USD/ton)	%	0.01
S2	CCU cost ratio (23 USD/ton)	%	0.01
S2	CCU cost ratio (15 USD/ton)	%	0.01
S3	CCU cost ratio (53 USD/ton)	%	0.02
S3	CCU cost ratio (46 USD/ton)	%	0.02
S3	CCU cost ratio (38 USD/ton)	%	0.02
S3	CCU cost ratio (30 USD/ton)	%	0.01
S3	CCU cost ratio (23 USD/ton)	%	0.01
S3	CCU cost ratio (15 USD/ton)	%	0.01
S4	CCU cost ratio (53 USD/ton)	%	0.02
S4	CCU cost ratio (46 USD/ton)	%	0.02
S4	CCU cost ratio (38 USD/ton)	%	0.02
S4	CCU cost ratio (30 USD/ton)	%	0.01
S4	CCU cost ratio (23 USD/ton)	%	0.01
S4	CCU cost ratio (15 USD/ton)	%	0.01
S5	CCU cost ratio (53 USD/ton)	%	0.02
S5	CCU cost ratio (46 USD/ton)	%	0.02
S5	CCU cost ratio (38 USD/ton)	%	0.02
S5	CCU cost ratio (30 USD/ton)	%	0.01
S5	CCU cost ratio (23 USD/ton)	%	0.01
S5	CCU cost ratio (15 USD/ton)	%	0.01
S1	CCU cost ratio (53 USD/ton)	%	0.28
S1	CCU cost ratio (46 USD/ton)	%	0.24
S1	CCU cost ratio (38 USD/ton)	%	0.2
S1	CCU cost ratio (30 USD/ton)	%	0.16
S1	CCU cost ratio (23 USD/ton)	%	0.12
S1	CCU cost ratio (15 USD/ton)	%	0.08
Fig 4 (c)	Carbon reduction (10K ton)
Adjustment of structure 10-year	-95546.8
Adjustment of structure 5-year	-108242
Optimal development path	-117554
Adjustment of structure 20-year	-96426.7

## Sheet: Fig 6
Fig 5
NO.	Optimal material interaction	Original material interaction
M1	0	0
M2	1	2
M3	1	0
M4	7	6
M5	2	0
M6	3	0
M7	2	1
M8	10	7
M9	3	2
M10	0	2
M11	10	3
M12	0	2
M13	2	2
M14	5	0
M15	0	0
M16	0	1
M17	1	2
M18	1	0
M19	4	0
M20	0	1
M21	2	0
M22	1	1
M23	2	1
M24	1	0
M25	0	1
M26	0	0
M27	1	1
M28	1	2
M29	5	1
M30	11	2
M31	3	1
M32	1	0
M33	2	2
M34	0	0
M35	4	1
M36	1	0
M37	0	0
M38	0	0
M39	0	0
M40	1	0
M41	3	0
M42	2	0
M43	4	0
M44	2	0
M45	2	0
M46	3	0
M47	0	0
M48	0	0
M49	2	1
M50	0	0
M51	0	0
M52	0	0
M53	2	0
M54	0	0
M55	1	0
M56	0	0
M57	0	0
M58	7	0
M59	0	0
M60	0	0
M61	1	1
M62	4	3
M63	3	0
M64	2	0
M65	3	0
M66	1	0
M67	1	0
M68	3	1
M69	2	0
M70	2	0
M71	0	0
M72	0	0
M73	13	1
M74	1	0
M75	0	0
M76	0	0
M77	1	0
M78	2	0
M79	1	1
M80	3	0
M81	0	0
M82	1	0
M83	2	0
M84	2	0
M85	1	0
M86	0	1
M87	0	0
M88	0	0
M89	1	0
M90	0	0
M91	0	0
M92	2	0
M93	3	0
M94	2	0
M95	2	0
M96	5	0
M97	1	0
M98	2	0
M99	1	0
M100	3	0
M101	1	5
M102	1	3
M103	0	1
M104	22	4
M105	31	7
M106	11	5
M107	0	1
M108	0	0
M109	1	0
M110	1	0
M111	10	3
M112	3	0
M113	2	0
M114	1	0
M115	0	0
M116	0	0
M117	0	0
M118	0	1
M119	1	1
M120	2	0
M121	0	1
M122	7	1
M123	0	0
M124	2	0
M125	1	0
M126	4	0
M127	2	0
M128	0	1
M129	0	0
M130	2	0
M131	1	0
M132	1	0
M133	1	0
M134	1	0
M135	1	0
M136	1	0
M137	1	0
M138	1	0
M139	1	0
M140	1	0
M141	1	0
M142	1	0
M143	0	3
M144	0	1
M145	1	1
M146	1	1
M147	1	0
M148	1	0
M149	0	0
M150	1	0
M151	1	0
M152	3	0
M153	0	1
M154	1	0
M155	0	1
M156	1	0
M157	0	0
M158	1	0
M159	4	6
M160	1	0
M161	0	0
M162	0	1
M163	1	0
M164	1	0
M165	0	1
M166	0	0
M167	0	1
M168	0	0
M169	0	0
M170	0	0
M171	0	0
M172	0	0
M173	0	0
M174	2	0
M175	0	0
M176	1	1
M177	1	0
M178	0	0
M179	0	0
M180	2	0
M181	1	0
M182	1	0
M183	1	0
M184	1	0
M185	0	0
M186	1	0
M187	0	0
M188	1	0
M189	0	0
M190	0	0
M191	0	0
M192	0	0
M193	0	0
M194	0	0
M195	0	0
M196	1	0
M197	0	0
M198	0	0
M199	0	0
M200	1	0
M201	1	0
M202	0	0
M203	0	0
M204	1	0
M205	1	0
M206	0	0
M207	0	0
M208	1	0
M209	0	1
M210	1	0
M211	0	0
M212	0	0
M213	0	1
M214	1	0
M215	1	0
M216	1	0
M217	1	0
M218	1	0
M219	1	0
M220	0	1
M221	0	1
M222	0	1
M223	0	0
M224	0	1
M225	0	1
M226	1	0
M227	0	0
M228	0	0
M229	0	0
M230	0	0
M231	1	1
M232	0	0
M233	0	0
M234	1	0
M235	1	0
M236	0	0
M237	0	0
M238	0	0
M239	6	0
M240	0	0
M241	1	0
M242	0	0
M243	0	0
M244	0	0
M245	1	1
M246	1	0
M247	0	0
M248	0	0
M249	0	0
M250	1	0
M251	0	0
M252	0	0
M253	0	0
M254	0	0
M255	0	0

## Sheet: Fig 7
Fig 6
industrial expectation (billion USD)	0.769231	0.923077	1.07692	1.23077	1.38462	1.53846	1.69231	1.84615	2	2.15385	2.30769	2.46154	2.61538	2.76923	2.92308	3.07692	3.23077	3.38462	3.53846	3.69231	3.84615	4	4.15385	4.30769	4.46154	4.61538	4.76923	4.92308	5.07692	5.23077	5.38462	5.53846	5.69231
Path - 1 - carbon emission (10K ton)	15.356	22.042	30.738	39.306	46.429	50.38	55.02	68.983	78.968	88.744	107.477	138.811	161.448	189.978	228.106	286.586	365.019	422.89	496.694	569.76	679.464	728.293	910.218	1084.06	1242.77	1630.54	1998.67	2440.3	2913.71	3482.39	4442.15	4707.38	5668.22
Path - 2 - carbon emission (10K ton)	1717.82	1726.39	1732.29	1744.42	1757.14	1795.83	1782.36	1812.45	1856.14	1862.68	1888.76	1957.07	2025.53	2042.89	2053.34	2057.29	2068.35	2090.75	2107	2153.84	2219.12	2330.16	2388.02	2445.58	2651.52	2832.16	3151.75	3504.57	3913.64	4388.55	4895.1	5615.82	6299.35
Path - 3 - carbon emission (10K ton)		3900	4104.93	4113.49	4089.1	4094.54	4106.59	4124.42	4183.98	4215.82	4219.6	4227.65	4257.24	4277.64	4315.4	4334.95	4366.39	4395.82	4413.44	4488.2	4488.87	4492.75	4496.7	4530.62	4638.43	4705.65	4748.77	4869.03	5136.81	5485.47	5960.31	6479.69	7122.48
